# Supplementary material for: Extensive Microbial and Functional Diversity within the Chicken Cecal Microbiome
Source: PLoS One. 2014 Mar 21;9(3):e91941. doi: 10.1371/journal.pone.0091941 (PMC3962364; doi:10.1371/journal.pone.0091941)
Supplement: Data S1 — List of all OTUs showing assigned taxonomy and their relative abundance in each sample. (XLSX) [file pone.0091941.s013.xlsx]

## Sheet: otu_table
		Match to gb nr		% Reads in the Sample for each OTU
OTU ID	taxonomy (rdp classifier)	closest match	% identity	Number of Reads	1A-1	1A-2	1B-1	1B-2	2A-1	2A-2	2B-1	2B-2	3A-1	3A-2	3B-1	3B-2	4A-1	4A-2	4B-1	4B-2	5A-1	5A-2	5B-1	5B-2	6A-1	6A-2	6B-1	6B-2	7A-1	7A-2	7B-1	7B-2	8A-1	8A-2	8B-1	8B-2	9A-1	9A-2	9B-1	9B-2	10A-1	10A-2	10B-1	10B-2
0	Bacteria; Firmicutes; Negativicutes; Selenomonadales; Veillonellaceae; Megamonas	HM830492	100	66866	18.7352	24.1508	36.677	38.9193	8.80375	13.4398	25.7834	24.5492	23.4313	29.2201	16.6705	15.7719	25.1448	21.2202	30.9027	17.09	7.38397	6.94057	5.87544	6.00898	7.41295	4.6656	2.69574	3.23274	25.1204	24.076	33.5818	28.4173	7.29614	6.37502	7.3318	6.76297	37.705	25.0374	28.8827	33.0401	11.0429	9.75972	21.3035	14.7041
1	Bacteria; Bacteroidetes; Bacteroidia; Bacteroidales; Bacteroidaceae; Bacteroides	HQ794191	100	12873	1.23189	1.35291	1.77525	0.533854	3.15871	2.99249	1.32133	0.56719	0.915926	1.07906	0.923574	0.45104	0.591944	0.751497	0.635153	0.751342	1.70694	2.86793	4.23032	1.79609	7.72579	16.691	4.61857	2.14834	5.78067	5.15914	2.80221	0.835046	1.06858	0.97158	0.735375	1.28319	2.22564	2.05531	4.40223	4.62347	1.26172	1.57223	1.52508	1.29991
2	Bacteria; Firmicutes; Negativicutes; Selenomonadales; Veillonellaceae	FJ390676	100	10274	1.96621	1.7559	2.30955	2.38281	3.91511	5.57259	5.94013	5.54101	2.00957	2.27564	3.56731	2.70624	3.62888	3.79569	2.74826	2.2421	2.51247	3.15562	3.90717	3.81669	4.06692	2.75263	1.92912	2.23018	2.77699	2.98597	2.69787	2.00411	4.95752	4.33834	5.34519	4.46292	1.98691	1.83109	2.11173	2.44583	3.40554	4.32117	3.55058	3.86596
3	Bacteria; Bacteroidetes; Bacteroidia; Bacteroidales; Rikenellaceae; Alistipes	FJ510995	99.72	209	15.2281	20.3656	5.03275	6.3151	0.00700378	0	0	0	0	0.0534188	0.0230894	0	11.1054	14.5587	13.9245	13.8462	0.0191791	0	0	0	0	0.0073014	0	0	0	0.00855578	0	0	0.823334	0.930015	2.28295	2.92148	0.0231036	0	0	0	0	0	0	0.00844096
4	Bacteria; Firmicutes; Bacilli; Lactobacillales; Lactobacillaceae; Lactobacillus	KF056894	100	6073	1.59303	1.22337	1.30989	1.41927	2.08713	2.60125	2.2217	2.03607	0.546822	0.491453	1.05057	0.727484	1.36405	1.23551	1.35581	0.810972	2.41657	2.6162	2.61457	2.60829	1.27856	0.949182	2.50723	2.82353	0.963446	0.898357	1.16262	1.19476	2.59263	2.3744	3.45736	3.00218	1.10127	1.15845	1.17318	1.21219	2.11032	2.87748	1.31062	1.75572
5	Bacteria; Bacteroidetes; Bacteroidia; Bacteroidales; Porphyromonadaceae; Barnesiella	NR_041508	98.88	36	0.477509	0.417386	0.0172354	0.0260417	0.539291	0.370096	0.561272	0.727167	0.683527	0.651709	0.207804	0.0872981	4.11787	5.57891	3.07805	5.29517	0	0.0269711	0.117509	0	0.217628	0.248248	0.201081	0.132992	4.77472	4.39767	1.37129	1.58016	2.04958	2.38998	1.32806	1.32354	1.40162	1.83109	0.905028	0.976185	4.9464	4.56838	6.52925	5.48662
6	Bacteria; Firmicutes; Clostridia; Clostridiales; Lachnospiraceae	EF025253	99.74	1729	0.517636	0.590098	0.448121	0.598958	1.3027	1.5544	0.771749	0.69808	1.01162	1.05769	2.51674	3.04088	0.386051	0.292956	0.134359	0.417412	0.728807	0.899038	0.778496	0.970681	6.66485	5.34463	9.17431	9.05371	0.481723	0.188227	0.402444	0.334018	0.446702	0.54554	0.570739	0.468082	0.169426	0.280269	0.290503	0.257455	1.00491	0.988826	0.55999	0.683717
7	Bacteria	GQ175411	99.43	60	0.790498	0.762809	0.275767	0.130208	2.28323	2.27345	1.92937	1.847	0.0273411	0.0961538	0.161625	0.145497	1.59568	1.59215	1.57567	1.56231	0.498657	0.449519	1.24853	1.26123	0.421654	0.41618	0.446148	0.388747	1.1193	1.04381	0.998659	0.822199	1.34011	1.0651	0.932938	1.49302	1.98691	1.51345	1.15084	1.2551	0.792765	0.880055	0.905517	1.08044
8	Bacteria; Firmicutes; Clostridia; Clostridiales; Ruminococcaceae	HE814251	100	6656	0.55375	0.374208	1.30989	1.14583	1.54083	1.30062	1.1927	0.930774	2.73411	2.09402	2.57446	2.95359	2.94685	2.27996	2.27189	3.04114	1.99463	2.11274	2.29142	1.80269	0.720892	0.934579	0.992836	0.971867	0.892604	0.958248	1.31167	1.426	2.98677	2.78485	5.49885	4.76152	1.36311	1.49477	1.24022	0.933276	1.97633	1.681	1.95401	1.65443
9	Bacteria; Proteobacteria; Epsilonproteobacteria; Campylobacterales; Campylobacteraceae; Campylobacter	JX912519	100	3700	3.05766	2.5475	9.18649	8.75	0.0420227	0.0105742	0	0.04363	0.0683527	0.0320513	0.0577234	0.0436491	0.0643418	0.0891606	0.342006	0.310078	0.345224	0.323654	0.161575	0.264131	2.65234	2.51168	0.446148	0.450128	1.71437	1.83949	1.47563	1.91418	0.0350355	0.067543	0.0658545	0.0968445	1.03966	1.30792	1.01676	0.729457	0.111657	0.118659	0.226379	0.388284
10	Bacteria; Firmicutes; Bacilli; Lactobacillales; Lactobacillaceae; Lactobacillus	EU873853	100	4085	0.244773	0.230282	0.465357	0.377604	2.93458	3.82785	3.40271	2.86504	0.205058	0.395299	0.404064	0.552888	0.0128684	0.0382117	0	0.0119261	0.0383583	0.0629327	0.0293772	0.0132066	6.50163	5.00876	8.02438	8.40921	0.0283366	0.119781	0.0298107	0.128469	1.04231	0.945602	1.72319	1.8804	0.0231036	0.0560538	0.0335196	0.0429092	0.480125	0.326313	0.333611	0.388284
11	Bacteria; Proteobacteria; Epsilonproteobacteria; Campylobacterales; Helicobacteraceae; Helicobacter	JN021839	100	3986	4.73898	4.289	1.96484	2.34375	0.0210113	0	0	0.0145433	0.396446	0.384615	0.126991	0.130947	0.977995	1.12088	2.46733	2.2898	0.747986	0.494471	0.264395	0.184892	0.122416	0.073014	0.0188513	0.0716113	0.750921	0.735797	1.60978	2.23535	0.0175177	0.0363693	0.0548787	0.0242111	1.21679	1.36398	0.938547	0.976185	0.591782	1.40413	0.333611	0.371402
12	Bacteria; Firmicutes; Clostridia; Clostridiales; Ruminococcaceae	JF781981	99.72	397	0.501585	0.331031	0.258532	0.442708	0.651352	0.719044	1.16932	1.32344	0.396446	0.405983	0.277072	0.145497	0.553339	0.585913	0.525223	0.679785	1.24664	0.935	0.969448	1.15557	1.63221	1.65742	0.653513	0.716113	1.54435	1.43737	0.327918	0.475334	2.47	2.24451	3.67687	3.80922	0.338853	0.392377	0.558659	0.504184	0.502456	0.702067	0.369355	0.422048
13	Bacteria; Firmicutes; Clostridia; Clostridiales; Ruminococcaceae; Pseudoflavonifractor	HQ807920	100	11152	2.07857	1.84226	0.517063	0.651042	0.980529	1.01512	1.64874	2.37056	1.54477	1.32479	1.54699	1.64411	1.82731	1.8469	1.38024	1.27609	2.03299	2.32851	2.14454	1.88854	2.73395	2.57009	2.43182	2.51662	2.66364	2.58385	1.4011	1.97842	2.57511	2.39518	2.74394	2.12251	1.62495	1.27055	1.8324	1.45891	1.83117	2.11609	1.52508	1.4434
14	Bacteria; Firmicutes; Clostridia; Clostridiales; Ruminococcaceae	JF797951	100	7044	1.43654	1.10823	0.930714	1.10677	1.74394	2.27345	2.17493	2.37056	0.833903	0.876068	1.05057	1.00393	1.86591	1.92332	1.67338	1.43113	3.52896	4.18952	2.54113	2.25172	0.680087	0.394276	0.502702	0.654731	0.878436	0.735797	0.432255	0.44964	3.28458	3.60576	5.40007	5.0117	1.64806	1.17713	1.88827	1.82364	2.06565	1.74033	1.76337	1.70507
15	Bacteria	JF782038	100	2532	0	0	0	0	3.87309	3.2357	0.654818	0.581734	1.02529	0.683761	0.438698	0.320093	0	0	0	0.0119261	0.0191791	0.0539423	0.484724	0.620708	0.843308	0.817757	1.04311	1.00256	0.0991782	0.0855578	0.0596214	0.141316	2.25103	2.77446	0.998793	0.774756	0	0.0186846	0	0	0.346137	0.217542	0.440844	0.362961
16	Bacteria; Firmicutes; Clostridia; Clostridiales; Ruminococcaceae; Faecalibacterium	JF782023	100	7214	2.88913	2.41796	2.13719	1.88802	1.90503	1.81876	1.1927	0.887144	0.519481	0.683761	0.404064	0.421941	0.15442	0.152847	0.232075	0.417412	3.98926	3.4613	3.8631	3.36107	0.0952122	0.204439	0.421013	0.480818	0.977614	0.812799	1.78864	2.11973	0.411667	0.472801	0.713423	0.605278	3.72738	3.51271	2.48045	1.93092	1.25056	0.96905	1.15573	1.13109
17	Bacteria; Firmicutes; Clostridia; Clostridiales; Ruminococcaceae; Faecalibacterium	JF781853	100	4065	0.629991	0.489349	0.689417	0.585938	1.02956	0.814212	0.876988	0.52356	4.07382	3.49359	2.26276	3.34643	0.0386051	0.0254745	0.0977159	0.131187	2.26314	1.80707	1.74794	1.76307	0.571273	1.15362	0.829458	1.05371	3.11703	3.02019	5.27649	5.47276	0.893405	1.04951	1.58051	1.606	0.785522	1.08371	0.648045	0.590002	1.87584	1.73045	2.1089	2.15244
18	Bacteria; Actinobacteria; Actinobacteria; Coriobacteriales; Coriobacteriaceae	FJ503789	97.62	12	0.0922916	0.100748	0.18959	0.208333	0.133072	0.12689	0.140318	0.101803	0.109364	0.0747863	0.034634	0.0581987	0.0772101	0.127372	0.256504	0.155039	2.2056	2.78702	1.23384	1.47253	0.299238	0.109521	0.157094	0.112532	0.354208	0.616016	0.506782	0.475334	2.40869	2.4887	1.35002	1.98531	0.554486	0.952915	0.379888	0.461274	0.133988	0.118659	0.107232	0.202583
19	Bacteria; Bacteroidetes; Bacteroidia; Bacteroidales; Bacteroidaceae; Bacteroides	JQ265193	100	2871	0.0401268	0.0719632	0	0	4.71355	4.93814	3.16885	2.86504	0.355434	0.245726	0.88894	0.712935	1.22249	1.36288	1.33138	1.70543	0	0.0179808	0.117509	0.0792393	0.965724	2.00058	0.684932	0.664962	0.042505	0.0342231	0.119243	0.115622	0.954717	0.716995	0.186588	0.355096	0.00770119	0.0747384	0	0	0.0111657	0	0	0
20	Bacteria; Actinobacteria; Actinobacteria; Coriobacteriales; Coriobacteriaceae; Olsenella	AB262693	100	5764	1.67329	2.01497	1.01689	1.05469	0.378204	0.465264	0.409261	0.276323	0	0.0106838	0	0	0.476129	2.02522	0.525223	1.22838	1.80284	3.10168	1.17509	1.71025	0.0408052	0.0438084	0.0125676	0.0102302	2.13942	3.42231	0.476971	0.989209	0.411667	0.503975	0.340248	0.694052	0.231036	0.224215	0.0223464	0.182364	1.1389	0.800949	0.667223	0.430489
21	Bacteria; Firmicutes; Clostridia; Clostridiales; Ruminococcaceae	GQ175377	100	3131	0.128406	0.115141	0.0517063	0.0651042	1.26068	1.52268	1.05239	1.29436	1.7635	1.30342	1.6278	2.02241	0.193025	0.165584	0.232075	0.39356	0.690449	0.656298	0.925382	1.05652	2.39391	2.29264	1.30074	1.60614	0.25503	0.188227	0.149054	0.128469	0.201454	0.311737	0.131709	0.169478	0.0616095	0.168161	0.223464	0.311092	0.256811	0.177989	0.333611	0.312315
22	Bacteria; Firmicutes; Clostridia; Clostridiales; Ruminococcaceae	JQ248093	99.72	159	1.08744	0.633276	4.94657	4.34896	0.602325	0.518135	0.771749	0.639907	0.0136705	0	0	0.0290994	0.0772101	0.0636862	0.0977159	0.0954085	0.824703	0.746202	1.30729	1.16218	0.707291	0.773949	1.57723	1.29923	1.37433	1.30903	1.04337	1.09198	0.0437943	0.00519561	0.0987817	0.0968445	0.215633	0.317638	0.324022	0.171637	0.0223314	0.00988826	0.238294	0.295433
23	Bacteria; Firmicutes; Bacilli; Lactobacillales; Lactobacillaceae; Lactobacillus	AB714491	100	5874	0.822599	0.690846	0.775595	0.416667	1.12761	1.06799	1.11085	0.625364	0.0820232	0.0747863	0.184715	0.0872981	0.977995	0.866132	1.12373	0.894454	2.55082	2.22062	1.51293	1.83571	0.258433	0.167932	0.414729	0.450128	0.382545	0.556126	0.372634	0.423947	1.15617	1.4184	1.4927	1.54951	0.246438	0.2429	0.122905	0.214546	0.15632	0.217542	0.154891	0.160378
24	Bacteria; Firmicutes; Clostridia; Clostridiales; Ruminococcaceae	GU171006	99.15	38	0.136431	0.115141	0.0689417	0.0260417	0.238129	0.158613	0.152011	0.26178	0	0	0.0115447	0.0290994	0.398919	0.484015	0.280933	0.45319	1.64941	1.60928	1.95358	2.47623	0.435256	0.182535	0.911147	0.818414	0.0991782	0.205339	0.134148	0.282631	2.26855	2.04707	0.910987	1.35582	0.00770119	0.0373692	0	0.0214546	0.390799	0.504301	0.190635	0.270111
25	Bacteria; Firmicutes; Clostridia; Clostridiales; Ruminococcaceae; Pseudoflavonifractor	GQ175423	100	7502	0	0.0431779	0	0	0.0140076	0.0105742	0.198784	0.232693	1.13465	1.11111	0.865851	0.858432	0.218762	0.292956	0.183217	0.250447	0.67127	0.863077	0.866627	0.878236	1.84984	1.81075	0.955134	0.961637	5.48314	5.1848	4.56104	4.53494	0.560568	0.514366	0.373175	0.266322	0.00770119	0	0.0111732	0.0214546	0.736936	0.880055	0.607649	0.557103
26	Bacteria	JN021798	98	18	0.176558	0.158319	0.0861772	0.15625	1.74394	1.30062	1.41487	1.2071	0.218729	0.149573	0.727315	0.843882	0.141552	0.178321	0.0855014	0.131187	0.709628	0.584375	0.925382	0.739567	0.326442	0.160631	0.377027	0.542199	0.566733	0.256674	0.0447161	0.102775	0.280284	0.254585	0.867084	0.86353	0.639199	1.00897	0.681564	0.461274	0.357302	0.375754	0.357441	0.329197
27	Bacteria; Firmicutes; Clostridia; Clostridiales; Ruminococcaceae	HE814260	100	3547	0.810561	0.561313	0.172354	0.117188	0.196106	0.148038	0	0.0145433	0.0410116	0	0.0115447	0	0	0	0	0	1.20829	1.33957	1.98296	2.13946	0.0408052	0.0219042	0.0125676	0.0204604	0.0141683	0.00855578	0.0149054	0	2.68021	2.02109	0.702448	0.920023	0	0	0	0	0.759268	0.51419	0.631479	0.700599
28	Bacteria; Proteobacteria; Gammaproteobacteria; Enterobacteriales; Enterobacteriaceae	KC872782	100	2696	0.794511	0.662061	1.0686	1.11979	0.119064	0.0422967	0.070159	0.0290867	0.0410116	0.0534188	0	0.0290994	0	0	0	0	0.134254	0.593365	0.866627	1.16878	1.30577	1.35076	0.904864	0.634271	0.623406	0.847023	0.19377	0.334018	0.315319	0.290954	0.131709	0.104915	0.423566	0.822123	3.97765	4.14074	0.256811	0.296648	0.20255	0.253229
29	Bacteria; Firmicutes; Clostridia; Clostridiales; Ruminococcaceae; Oscillibacter	FJ508960	100	5690	1.06336	0.849165	1.13754	0.924479	0.602325	0.666173	1.1927	1.33799	0.628845	0.694444	0.484876	0.407391	2.43212	2.16533	1.95432	2.05128	1.45761	1.28562	1.58637	1.42631	0.503264	0.343166	0.320473	0.388747	1.23264	1.32615	0.909226	0.924974	1.94447	1.84964	1.82197	1.39617	1.20139	1.71898	2.56983	2.30637	1.30639	1.50302	0.655308	0.700599
30	Bacteria; Firmicutes; Clostridia; Clostridiales; Ruminococcaceae	JF781785	100	2718	0.260824	0.259067	0.18959	0.143229	0.847458	0.729618	0.619738	0.52356	0.806562	0.854701	0.900485	1.17852	0.488998	0.343905	0.403078	0.703637	0.767165	0.611346	0.866627	0.950872	0.108814	0.0949182	0.213648	0.255754	0.538396	0.633128	0.432255	0.346865	1.29631	1.31449	0.998793	0.911952	0.716211	0.7287	0.581006	0.364729	0.692273	0.573519	0.357441	0.295433
31	Bacteria; Firmicutes; Clostridia; Clostridiales; Lachnospiraceae	AB075657	100	3254	0.385217	0.388601	0.18959	0.15625	0.385208	0.370096	0.0818522	0.232693	2.365	3.0235	2.713	2.70624	0.308841	0.267482	0.378649	0.310078	0.479478	0.602355	0.220329	0.198098	0.870511	0.795853	1.31959	1.05371	0.269198	0.265229	0.298107	0.539568	0.324078	0.348106	0.274394	0.330885	0.685406	0.710015	0.804469	0.965458	1.1389	1.36458	1.2987	1.11421
32	Bacteria; Firmicutes; Bacilli; Lactobacillales; Lactobacillaceae; Lactobacillus	NR_074986	100	2421	1.11954	0.964306	1.30989	1.36719	0.448242	0.824786	0.841908	0.727167	0.724539	0.844017	0.357885	0.567438	0.386051	0.433066	0.488579	0.429338	1.15075	0.800144	0.690364	0.633914	0.136017	0.10222	0.169662	0.132992	0.0566733	0.0684463	0.0596214	0.0899281	0.280284	0.264976	0.329272	0.387378	0.592992	0.597907	0.480447	0.525638	0.547119	0.474637	0.297867	0.464253
33	Bacteria; Firmicutes; Clostridia; Clostridiales	DQ456216	99.72	359	0.148469	0.172712	0.0861772	0.15625	0.476257	0.306651	0.116932	0.159977	0.0956938	0.0641026	0.0230894	0.0436491	0.347446	0.36938	0.415293	0.608229	0.537016	0.350625	0.381904	0.468833	0.0272035	0.0219042	0.106824	0.0920716	0.396713	0.530459	0.551498	0.61665	1.00727	1.07549	0.493908	0.492293	0.546785	0.653961	0.49162	0.525638	1.51854	1.80955	1.39402	1.82325
34	Bacteria; Bacteroidetes; Bacteroidia; Bacteroidales; Rikenellaceae; Alistipes	HQ812146	100	1756	0.0642029	0.0719632	0	0	0.0140076	0	0	0	0	0	0	0	0	0	0.0366435	0	0	0.00899038	0.0587544	0	0.0272035	0.0219042	0.207365	0.173913	0.0141683	0	0	0	1.65543	1.67818	0.95489	0.984586	0	0	0	0	2.56811	2.48195	3.27654	4.25424
35	Bacteria; Firmicutes; Clostridia; Clostridiales	JN021854	99.42	44	0.212672	0.187104	0.0861772	0.0260417	0.693374	0.475838	0.409261	0.247237	0	0	0	0.0145497	0.656286	0.522226	0.293148	0.703637	0.575374	0.629327	1.07227	1.22161	0.0136017	0	0	0	0.382545	0.65024	0.253391	0.231244	0.280284	0.322128	0.0109757	0.0161407	0.824028	1.08371	0.536313	0.568548	1.39571	1.57223	1.00083	1.22394
36	Bacteria	AB612361	95.26	6	0.188596	0.172712	0.155119	0.117188	1.56184	1.24775	0.608045	0.74171	0	0.0106838	0.161625	0.101848	0.411787	0.292956	0.268719	0.178891	0.920598	0.988942	1.39542	1.32066	0.0952122	0.0438084	0.640945	0.634271	0.0850099	0.0598905	0.0149054	0.0385406	0.630639	0.768951	0.252442	0.250182	0.261841	0.280269	0.357542	0.450547	0.200983	0.316424	0.20255	0.312315
37	Bacteria; Firmicutes; Clostridia; Clostridiales	GQ178953	100	2467	1.58902	1.46805	0.137883	0.104167	0.308166	0.243206	0.0116932	0.0581734	0.0136705	0.0213675	0.034634	0.0436491	0.630549	0.280219	0.476365	0.679785	0	0.0179808	0.0146886	0	0.190424	0.299357	0.226216	0.122762	0.467555	0.564682	0.41735	0.346865	0.210213	0.176651	0.241466	0.137196	0.808625	1.02765	0.815642	0.568548	0.0893256	0.0692178	0.0357441	0.0168819
38	Bacteria; Firmicutes; Clostridia; Clostridiales; Lachnospiraceae	JF798206	98.89	42	0.0922916	0.0575705	0.0172354	0.221354	1.16963	1.03627	1.05239	1.35253	0.218729	0.34188	0.473332	0.567438	0.0772101	0.0254745	0.0488579	0.0119261	0.383583	0.287692	0.264395	0.277338	0.843308	0.686332	1.46412	1.22762	0.354208	0.248118	0.119243	0.192703	1.20872	1.35086	1.00977	0.807037	0.0616095	0.093423	0.0670391	0	0.200983	0.197765	0.142976	0.143496
39	Bacteria; Firmicutes; Clostridia; Clostridiales	GU171118	99.71	101	1.80571	1.28094	0.224061	0.377604	2.61241	1.639	1.44995	1.90518	0.847573	0.42735	1.25837	1.20762	1.20963	0.789708	0.720655	1.16875	0.594553	0.539423	0.587544	0.653724	0	0	0.10054	0.0716113	0.212525	0.239562	0.447161	0.436793	1.00727	1.11186	1.14148	1.21863	0.438968	0.971599	0.73743	0.697275	2.16615	2.31385	1.39402	1.89077
40	Bacteria; Firmicutes; Clostridia; Clostridiales	JF798100	100	1425	0.365154	0.27346	0.361944	0.286458	0.0420227	0.0211484	0.0935454	0.189063	0.0410116	0.0320513	0.0115447	0.0145497	0.411787	0.471278	0.207646	0.322004	0.306866	0.269711	0.381904	0.508452	0.0816104	0.0657126	0.150811	0.163683	0.127515	0.16256	0.149054	0.102775	0.245248	0.37928	0.636593	0.928093	0.13092	0.168161	0.402235	0.407638	1.65252	1.64145	0.619564	0.658395
41	Bacteria; Firmicutes; Clostridia; Clostridiales	HQ785436	100	2406	0.228723	0.129534	0.0689417	0.0651042	0.168091	0.264354	0.292329	0.21815	0.0956938	0.117521	0.0577234	0.116397	0.591944	0.292956	0.280933	0.310078	0.23015	0.22476	0.308461	0.283941	0.911317	1.12442	0.747769	0.808184	0.410881	0.350787	0.208675	0.0899281	0.455461	0.446823	0.241466	0.169478	0.246438	0.261584	0.223464	0.268183	0.334971	0.306536	0.321697	0.320756
42	Bacteria; Firmicutes; Clostridia; Clostridiales	GU171065	99.71	384	1.0433	0.849165	0.637711	0.794271	1.25368	1.04684	0.233863	0.4363	0.123035	0.106838	0.184715	0.232795	0.0514734	0.0509489	0.0610724	0.107335	1.285	1.19572	1.0282	1.49234	0.0408052	0.0803154	0.0816891	0.0511509	0.141683	0.231006	0.0894321	0.115622	0.578085	0.555931	0.373175	0.250182	1.65576	2.46637	0.603352	0.783094	0.368468	0.474637	0.154891	0.211024
43	Bacteria; Firmicutes; Clostridia; Clostridiales; Ruminococcaceae	HQ751996	100	2006	0.698206	0.561313	0.0172354	0.0520833	0.119064	0.169187	0.175398	0.17452	0.25974	0.25641	0.17317	0.145497	1.87878	1.745	0.8428	1.0972	1.24664	0.809134	1.10165	1.215	0.448857	0.540304	0.289054	0.194373	0.212525	0.256674	0.283202	0.167009	0.30656	0.342911	0.450005	0.468082	0.0847131	0.149477	0.0111732	0.0321819	0.212148	0.1681	0.250209	0.194142
44	Bacteria; Firmicutes; Clostridia; Clostridiales; Lachnospiraceae	HE814442	100	3016	0.473496	0.388601	0.344709	0.429688	0.896484	1.16316	0.806829	0.82897	1.20301	0.833333	1.01593	1.00393	0.514734	0.445803	0.451936	0.572451	0.958957	0.917019	1.14571	1.02351	0.462459	0.533002	0.377027	0.296675	1.14763	0.855578	0.551498	0.4111	0.236489	0.238998	0.526836	0.4358	0.246438	0.411061	0.536313	0.396911	0.937919	0.771284	1.06041	1.08888
45	Bacteria; Bacteroidetes	JN021920	99.47	86	0.381205	0.302245	0.120648	0.078125	0.287155	0.25378	0.198784	0.247237	0.355434	0.470085	0.300162	0.174596	0	0	0	0.0119261	0.134254	0.125865	0.616921	0.515055	0.244831	0.438084	0.28277	0.265985	0.524228	0.539014	0.357728	0.359712	0.280284	0.254585	0.186588	0.185619	0.254139	0.261584	0.301676	0.343274	0.480125	0.553743	0.524246	0.523339
46	Bacteria; Firmicutes; Clostridia; Clostridiales; Lachnospiraceae	HE814286	100	2051	0.0240761	0.0431779	0.0344709	0.0911458	0.532287	0.623876	0.315716	0.34904	0.437457	0.320513	0.71577	0.974829	0.218762	0.242007	0.232075	0.274299	0.498657	0.458509	0.396592	0.38299	0.0272035	0.0292056	0.131959	0.0818414	0.297535	0.282341	0.357728	0.269784	0.0350355	0.0415649	0.0109757	0.0242111	0.500578	0.523169	0.826816	0.868912	1.37338	1.29536	1.10807	1.2155
47	Bacteria; Firmicutes; Clostridia; Clostridiales; Ruminococcaceae	GU171067	99.18	126	0.337065	0.316638	0.0861772	0.0260417	0.0490265	0.0528709	0.0233863	0.04363	0.0683527	0.0747863	0.103902	0.130947	0.141552	0.127372	0.10993	0.155039	0.0383583	0.143846	0.279083	0.145272	0.965724	1.00759	1.30703	1.47315	0.269198	0.273785	0.19377	0.436793	0.429185	0.498779	0.296345	0.20983	0	0.0186846	0.0335196	0.0214546	0.0223314	0.0395531	0.0476588	0.0422048
48	Bacteria	GU171004	99.72	270	0	0	0	0	0.00700378	0.0105742	0.0467727	0.04363	1.07997	0.972222	1.9626	1.29492	0	0	0	0.0119261	0	0	0	0	0.108814	0.160631	0.2325	0.235294	0.906772	1.00958	0.953942	1.14337	0.0350355	0.0519561	0.109757	0.104915	0	0	0.0223464	0	0.145154	0.128547	0.166806	0.17726
49	Bacteria	JF781783	99.44	133	0.0922916	0.0719632	0.0172354	0.0260417	0.952514	0.70847	0.596352	0.91623	0.150376	0.0854701	0.277072	0.101848	0.70776	0.840657	0.793942	1.15683	0.345224	0.350625	0.484724	0.528262	0.0408052	0.0803154	0.0628378	0.0306905	0.25503	0.256674	0.104337	0.0899281	0.166418	0.394867	0.373175	0.403519	0.331151	0.747384	0.648045	0.600729	0.267977	0.217542	0.238294	0.219465
50	Bacteria; Firmicutes; Clostridia; Clostridiales; Ruminococcaceae	JQ248085	100	2068	0	0	0	0	1.13461	0.96225	1.00561	0.8726	0.0956938	0.0747863	0.0577234	0.0581987	0.398919	0.382117	0.0977159	0.357782	0.0575374	0.188798	0.0440658	0.0330164	0.326442	0.204439	0.61581	0.644501	0.51006	0.564682	0.670741	0.629496	0	0	0.0219515	0.00807037	0	0	0	0	0	0	0	0
51	Bacteria; Firmicutes; Clostridia; Clostridiales; Ruminococcaceae	HE814411	100	2120	0.477509	0.359816	0.0517063	0.208333	0.413223	0.45469	0.432647	0.334497	0.642515	0.630342	0.554145	0.596537	0.0128684	0.0382117	0	0	0.172612	0.431538	0.279083	0.316957	2.46192	2.50438	0.201081	0.245524	0.283366	0.573238	0.685646	0.462487	0.0350355	0.0467605	0.0658545	0.0484222	0.146323	0.224215	0.212291	0.150182	0.368468	0.326313	0.250209	0.295433
52	Bacteria; Bacteroidetes; Bacteroidia; Bacteroidales; Porphyromonadaceae; Butyricimonas	AB739695	99.74	322	0.0963043	0.0287853	0	0	0.308166	0.179761	0.152011	0.159977	0.50581	0.512821	0.334796	0.218245	0.167289	0.114635	0.256504	0.274299	0.306866	0.107885	0.249706	0.237718	0.258433	0.379673	0.213648	0.173913	0.651743	0.633128	0.327918	0.423947	0.254007	0.322128	0.274394	0.22597	0.215633	0.373692	0.27933	0.257455	0.424297	0.355977	0.333611	0.295433
53	Bacteria	GU171149	100	965	0.00802536	0	0.0861772	0.0130208	0.546295	0.518135	1.09916	1.26527	0	0	0	0	0	0.0127372	0.0122145	0.0238521	0.249329	0.341634	0.20564	0.290544	0.0680087	0.0876168	0.056554	0.102302	0.127515	0.248118	0.0596214	0.0256937	0.113865	0.181847	0.0987817	0.064563	0.184829	0.373692	0.335196	0.257455	0.223314	0.355977	0.345526	0.253229
54	Bacteria; Firmicutes; Clostridia; Clostridiales; Lachnospiraceae	GU171105	100	7376	0.73432	0.791595	0.18959	0.403646	0.882477	0.793063	0.853601	0.95986	3.22625	3.06624	2.90926	3.14273	0.733496	0.853394	0.574081	0.667859	0.805524	1.06986	0.940071	1.07633	0.707291	0.773949	0.477567	0.409207	0.524228	0.410678	0.476971	0.578109	0.499255	0.75856	1.03172	0.944234	0.546785	0.672646	0.402235	0.461274	1.1389	0.810838	0.96509	1.03824
55	Bacteria	GQ448417	92.88	8	0	0	0	0	0.0980529	0.0740192	0.0584659	0.101803	0.25974	0.192308	0.842761	0.683835	0	0	0	0	0	0.0179808	0.0587544	0.0330164	0.0408052	0.0876168	0.295337	0.347826	0	0	0	0	0.54305	0.5923	0.307321	0.330885	0	0	0	0	0.200983	0.1681	0.20255	0.346079
56	Bacteria; Firmicutes; Clostridia; Clostridiales; Ruminococcaceae	DQ456400	100	1818	0.148469	0.0719632	0	0.0260417	0.182098	0.137464	0.0350795	0.0727167	2.70677	2.24359	2.79381	2.96814	0	0	0	0	0.0191791	0	0	0	0.0136017	0.0073014	0	0	0.0141683	0	0	0.0385406	0	0.0155868	0.0219515	0	0.0154024	0.0373692	0.0223464	0.0107273	0.23448	0.148324	0.0834028	0.26167
57	Bacteria	FJ390766	99.73	348	1.87793	1.41048	0.0861772	0.078125	0.301163	0.12689	0.0935454	0.0145433	0.205058	0.715812	0.207804	0.305543	0.476129	0.547701	0.732869	1.15683	0.287687	0.215769	0.117509	0.151875	0.136017	0.0584112	0.0188513	0.0204604	0.141683	0.111225	0.476971	0.565262	0.105106	0.223411	0.713423	0.597208	0.254139	0.44843	0.234637	0.128728	0.133988	0.0395531	0.0834028	0.0928505
58	Bacteria; Bacteroidetes; Bacteroidia; Bacteroidales; Rikenellaceae; Alistipes	JF797912	99.45	88	0.196621	0.187104	0.0172354	0.0260417	0.301163	0.0951676	0.070159	0.17452	0.50581	0.224359	0.36943	0.46559	0.128684	0.114635	0.146574	0.238521	0.21097	0.134856	0.73443	0.8056	0.516866	0.430783	0.477567	0.664962	0.580901	0.419233	0.298107	0.44964	0.210213	0.384476	0.164636	0.266322	0.0616095	0.0747384	0.212291	0.0965458	0.513622	0.573519	0.464673	0.649954
59	Bacteria; Firmicutes; Clostridia; Clostridiales; Ruminococcaceae	AF376225	99.41	2125	0.236748	0.100748	0.310238	0.169271	0.133072	0.0845934	0.385875	0.378127	0.177717	0.149573	0.150081	0.116397	0.360314	0.305694	0.171003	0.369708	0.249329	0.206779	0.381904	0.270734	0.190424	0.073014	0.10054	0.173913	0.396713	0.273785	0.372634	0.282631	0.245248	0.363693	0.285369	0.20983	0.747016	0.7287	0.480447	0.289637	0.279142	0.385642	0.131062	0.101291
60	Bacteria; Firmicutes; Clostridia; Clostridiales; Ruminococcaceae	HE814284	100	1371	0.220697	0.287853	0.258532	0.234375	0.245132	0.169187	0.187091	0.21815	0.164046	0.192308	0.19626	0.276444	0.128684	0.0891606	0.10993	0.155039	0.287687	0.278702	0.367215	0.217908	0.299238	0.284755	0.527837	0.511509	0.269198	0.188227	0.19377	0.179856	0.122624	0.21302	0.0658545	0.145267	0.315749	0.373692	0.234637	0.332547	0.267977	0.316424	0.238294	0.211024
61	Bacteria; Firmicutes; Clostridia; Clostridiales	AM278858	100	1992	0.393243	0.259067	0.241296	0.221354	0.665359	0.666173	0.748363	0.61082	0.123035	0.0641026	0.138536	0.0727484	0.128684	0.14011	0.0977159	0.119261	0.287687	0.341634	0.411281	0.310354	0.108814	0.146028	0.056554	0.0306905	0.155852	0.188227	0.0894321	0.0513875	0.613121	0.54554	0.51586	0.532645	0.0616095	0.149477	0.0893855	0.0321819	0.256811	0.128547	0.17872	0.244788
62	Bacteria; Firmicutes; Clostridia; Clostridiales; Ruminococcaceae; Subdoligranulum	JF781671	99.74	229	0.497572	0.402994	0.482592	0.403646	0.88948	0.898805	0.420954	0.363583	1.44908	1.50641	2.02032	2.12425	0.0772101	0.0382117	0.0610724	0.178891	0.479478	0.47649	0.249706	0.198098	0.0272035	0	0	0.0102302	0.198356	0.308008	0.626025	0.642343	0.140142	0.0987167	0.263418	0.338956	0.13092	0.205531	0.0893855	0.0643639	0.0334971	0.0494413	0.0476588	0.0337638
63	Bacteria; Firmicutes; Clostridia; Clostridiales; Ruminococcaceae	GU171071	100	1038	0.26885	0.143926	0.0344709	0.0260417	0.343185	0.243206	0.491113	0.407213	0.0956938	0.042735	0	0.0581987	0.167289	0.127372	0.0855014	0.166965	0.134254	0.0809134	0.20564	0.244321	0	0.0073014	0.0314189	0.112532	0.0850099	0.0855578	0.0298107	0.0385406	0.140142	0.202629	0.0987817	0.153337	0.154024	0.224215	0.324022	0.193092	0.401965	0.266983	0.309782	0.396725
64	Bacteria	HE814283	100	1608	0.0521648	0.0575705	0.155119	0.0651042	0.51828	0.359522	0.420954	0.334497	0.150376	0.0747863	0.0923574	0.0290994	0.102947	0.101898	0.0732869	0.0715564	0.134254	0.152836	0.220329	0.217908	0	0.0073014	0.0502702	0.0613811	0.113347	0.0598905	0.0596214	0.0256937	0.15766	0.192238	0.043903	0.0322815	0.731613	0.747384	0.681564	0.525638	0.223314	0.237318	0.274038	0.211024
65	Bacteria; Firmicutes; Erysipelotrichia; Erysipelotrichales; Erysipelotrichaceae; Holdemania	FJ507319	90.89	65	0.124393	0.100748	0.0344709	0.0130208	0.0490265	0.0317225	0.0233863	0.0581734	0.0273411	0.0641026	0.0577234	0.0290994	0.0257367	0.0636862	0.0366435	0.0238521	0.0191791	0.00899038	0	0.0198098	0.258433	0.138727	0.144527	0.132992	0.042505	0.00855578	0.0447161	0.0256937	1.19121	1.12745	0.932938	0.774756	0.0231036	0.0186846	0	0	0.0558285	0.0791061	0.0834028	0.0590867
66	Bacteria; Firmicutes; Clostridia; Clostridiales; Ruminococcaceae	EU775146	91.74	8	0.100317	0.100748	0	0.0130208	0.308166	0.391245	0.0584659	0.145433	1.33971	1.11111	0.577234	0.829332	0	0	0	0	0.0191791	0	0	0.00660328	0.0136017	0.0146028	0.131959	0.0818414	0.0566733	0.154004	0.208675	0.24409	0.105106	0.135086	0.197563	0.161407	0	0	0	0	0.368468	0.316424	0.417014	0.422048
67	Bacteria; Firmicutes; Clostridia; Clostridiales; Ruminococcaceae	GQ175418	100	2570	0.160507	0.172712	0.0517063	0.117188	0.966522	0.645025	0.5145	0.61082	0.451128	0.267094	0.277072	0.349192	0.128684	0.0891606	0.0977159	0.143113	0.134254	0.152836	0.249706	0.224511	0.258433	0.248248	0.213648	0.245524	0.0708416	0.0427789	0.0149054	0	0.0350355	0.0363693	0.0987817	0.112985	0.200231	0.261584	0.312849	0.139455	0.491291	0.425195	0.476588	0.396725
68	Bacteria; Firmicutes; Clostridia; Clostridiales	JF781605	99.73	299	0.421331	0.446172	0.568769	0.585938	0.126068	0.137464	0.152011	0.290867	0.0546822	0.0854701	0.0461787	0	0.398919	0.343905	0.219861	0.405486	0.191791	0.404567	0.0881316	0.171685	0.054407	0.0146028	0.0502702	0	0.113347	0.154004	0.208675	0.295478	0.30656	0.337715	0.59269	0.556856	0.223335	0.355007	0.156425	0.107273	0.357302	0.45486	0.440844	0.489575
69	Bacteria; Bacteroidetes; Bacteroidia; Bacteroidales; Porphyromonadaceae; Parabacteroides	HQ763277	100	1408	0	0	0	0	0	0	0	0	0	0	0	0	0	0	0	0	0.0191791	0	0	0	0	0	0	0	0	0	0	0	1.32259	1.33527	1.1305	1.46881	0	0	0	0	0	0	0	0
70	Bacteria	JX218383	92.42	76	0.465471	0.215889	0	0.0260417	0.0560303	0.0634451	0.105239	0.13089	0	0.0106838	0.0461787	0.0290994	0.0514734	0.0382117	0.0732869	0.107335	0.652091	0.70125	0.749119	0.680137	0	0	0	0	0.0991782	0.0855578	0.0596214	0.0770812	0.245248	0.228607	0	0	0.038506	0.0560538	0.178771	0.107273	0.0223314	0.0494413	0.0595735	0.0590867
71	Bacteria; Firmicutes; Clostridia; Clostridiales	GU171250	100	4784	0.0521648	0.0143926	0.0861772	0.104167	0.420227	0.317225	0.152011	0.247237	0.123035	0.149573	0.34634	0.276444	0.669155	0.522226	0.207646	0.465116	1.43843	1.20471	1.26322	1.51215	0.217628	0.197138	0.779188	0.603581	0.184188	0.128337	0.19377	0.167009	0.148901	0.21302	0.0768302	0.0968445	0.00770119	0.0373692	0	0	0.0781599	0.0889944	0.0476588	0.0928505
72	Bacteria	FJ506006	98.39	34	0.0802536	0.0575705	0	0.0260417	0.105057	0.105742	0.0116932	0.0727167	1.25769	1.22863	1.05057	1.06213	0.0900785	0.0254745	0.0732869	0.166965	0.0958957	0.143846	0.0440658	0.0858426	0.693689	0.671729	1.27561	1.45269	0.0991782	0.136893	0.19377	0.372559	0	0.0207825	0.0219515	0.00807037	0.0693107	0.0747384	0.0111732	0	0.401965	0.365866	0.536161	0.498016
73	Bacteria; Firmicutes; Clostridia; Clostridiales	GQ175453	100	753	0	0	0	0	0.00700378	0	0	0	0.656186	0.619658	1.21219	0.960279	0	0	0	0	0	0.00899038	0	0.0132066	0.23123	0.204439	0.464999	0.388747	0	0	0	0	0	0.0155868	0	0	0	0	0	0	0.111657	0.1681	0.142976	0.236347
74	Bacteria; Firmicutes; Clostridia; Clostridiales; Lachnospiraceae	EF405506	100	3924	0.184583	0.187104	0.172354	0.0651042	0.406219	0.296077	0.198784	0.319953	0.191388	0.138889	0.219349	0.145497	0.0900785	0.114635	0.0122145	0.238521	0.306866	0.395577	0.455347	0.429213	0.108814	0.0438084	0.0691215	0.0716113	0.240861	0.393566	0.327918	0.565262	0.280284	0.37928	0.197563	0.250182	0.223335	0.317638	0.301676	0.268183	0.346137	0.375754	0.226379	0.295433
75	Bacteria	GQ175468	99.71	165	0	0	0	0	0	0	0	0	0.464798	0.512821	0.681136	0.625637	0	0	0	0	0	0	0	0	0.530468	0.386974	0.955134	0.992327	0	0	0	0	0	0.00519561	0	0	0	0	0	0	0.0111657	0	0	0
76	Bacteria; Actinobacteria; Actinobacteria; Bifidobacteriales; Bifidobacteriaceae; Bifidobacterium	GU361830	100	1322	0.325027	0.302245	0.241296	0.182292	0.224121	0.105742	0.070159	0.0581734	0.0820232	0.106838	0.0923574	0.0581987	0.0900785	0.114635	0.158788	0.250447	0.594553	0.386586	0.279083	0.330164	0.0272035	0.0146028	0.0502702	0.112532	0.297535	0.419233	0.685646	0.706578	0.201454	0.114304	0.0548787	0.20983	0.462072	0.635277	0.24581	0.289637	0.15632	0.0692178	0.119147	0.135055
77	Bacteria; Firmicutes; Clostridia; Clostridiales	JF798243	100	344	0	0	0	0	0	0	0	0.0290867	0.109364	0.0213675	0.0461787	0.0436491	0	0	0.0122145	0.0119261	0	0	0.0146886	0.00660328	0	0.0073014	0.125676	0.122762	0	0	0	0	0	0	0	0	0	0	0	0	1.00491	0.919608	0.822114	1.03824
78	Bacteria	HQ705143	100	964	0.0561775	0.0431779	0.0172354	0.078125	0.364197	0.232632	0.491113	0.509017	0.0546822	0.0106838	0.334796	0.145497	0.15442	0.0891606	0.0732869	0.0596303	0.421941	0.350625	0.455347	0.416006	0.0272035	0.0073014	0.119392	0.102302	0.198356	0.16256	0.0447161	0.0899281	0.254007	0.332519	0.175612	0.274393	0.13092	0.261584	0.558659	0.321819	0.189817	0.306536	0.142976	0.371402
79	Bacteria; Firmicutes; Clostridia; Clostridiales; Lachnospiraceae	GU612482	94.52	25	0.244773	0.115141	0	0.0520833	0.350189	0.465264	0.385875	0.290867	0.0683527	0.0106838	0.0115447	0.0290994	0.218762	0.203796	0.134359	0.131187	0.460299	0.530432	0.558167	0.567882	0.0136017	0.036507	0.0502702	0.0306905	0.17002	0.299452	0.402444	0.256937	0.709468	0.654647	0.460981	0.492293	0.223335	0.149477	0.145251	0.16091	0.279142	0.296648	0.107232	0.143496
80	Bacteria; Firmicutes; Clostridia; Clostridiales	DQ456468	99.72	256	0.0601902	0.0575705	0.120648	0.130208	0.742401	0.592154	0.304022	0.290867	0.0273411	0.0320513	0.115447	0.0872981	0.373182	0.420329	0.293148	0.477042	0.0191791	0.0629327	0.146886	0.0990491	0.0272035	0.0438084	0.188513	0.143223	0.0566733	0.102669	0.0596214	0.141316	0.254007	0.207825	0.142685	0.20983	0.569888	1.10239	0.547486	0.536366	0.323805	0.306536	0.142976	0.168819
81	Bacteria	FJ367799	99.72	210	0.00401268	0	0.0689417	0.130208	0.441238	0.45469	0.0818522	0.159977	0	0.042735	0.0808127	0.0581987	0.308841	0.382117	0.134359	0.238521	0.287687	0.24274	0.176263	0.105652	0.0408052	0.0876168	0.125676	0.153453	0.155852	0.145448	0.0447161	0.0770812	0.297802	0.332519	0.351224	0.556856	0.608394	0.784753	0.98324	1.54473	0.189817	0.276871	0.262123	0.303874
82	Bacteria; Firmicutes; Clostridia; Clostridiales; Lachnospiraceae	GU171197	99.73	767	0.0722282	0	0.0861772	0.078125	0.553299	0.45469	1.14593	1.19255	0.76555	0.405983	1.13138	1.30947	0.167289	0.0764234	0.0977159	0.0596303	0.134254	0.0629327	0.10282	0.0990491	2.54353	1.08791	1.62121	1.37084	0.184188	0.0855578	0.178864	0.0770812	1.35762	2.04188	2.79881	2.37269	0.0539084	0.0747384	0.0670391	0.0321819	0.334971	0.316424	0.131062	0.270111
83	Bacteria	HQ794391	100	1510	0	0	0	0	0.112061	0.0951676	0.163704	0.363583	0.546822	0.395299	0.473332	0.378292	0	0	0.0855014	0.166965	0.0191791	0.0899038	0.146886	0.0858426	0.244831	0.306659	0.596959	0.603581	0.0141683	0	0.0298107	0.0256937	0	0	0.0219515	0	0	0.0186846	0	0	0.0334971	0.0593296	0.0595735	0.0675276
84	Bacteria; Bacteroidetes; Bacteroidia; Bacteroidales; Rikenellaceae; Alistipes	HQ785758	100	1062	0.124393	0.201497	0.0344709	0.0520833	0.210113	0.0951676	0.175398	0.159977	0.123035	0.0961538	0.103902	0.101848	0.0772101	0.114635	0.0732869	0.0954085	0.249329	0.314663	0.352526	0.416006	0.258433	0.211741	0.131959	0.194373	0.240861	0.273785	0.238486	0.154162	0.166418	0.233803	0.0768302	0.201759	0.100116	0.093423	0.167598	0.225274	0.23448	0.296648	0.274038	0.320756
85	Bacteria; Firmicutes; Erysipelotrichia; Erysipelotrichales; Erysipelotrichaceae	EF025235	100	635	0.108342	0.0719632	0.0689417	0.143229	0.31517	0.264354	0.116932	0.116347	0	0	0	0	0.0900785	0.101898	0.134359	0.298151	0.0958957	0.215769	0.0440658	0.0528262	0	0	0	0	0.0566733	0.0684463	0.119243	0.128469	0.122624	0.135086	0.15366	0.266322	0.816327	1.2145	0.346369	0.396911	0.0334971	0.0296648	0.0119147	0.00844096
86	Bacteria; Firmicutes; Clostridia; Clostridiales; Ruminococcaceae	EF404855	96.86	18	0.308976	0.215889	0.344709	0.208333	0.189102	0.158613	0.362488	0.26178	0.191388	0.149573	0.0923574	0.130947	0.102947	0.14011	0.0732869	0.155039	0.249329	0.197788	0.073443	0.072636	0.176823	0.0949182	0.0188513	0.0306905	0.325871	0.171116	0.134148	0.179856	0.0262766	0.0103912	0.0548787	0.0322815	0.200231	0.130792	0.312849	0.171637	0.212148	0.197765	0.238294	0.270111
87	Bacteria	DQ456076	100	955	0	0	0	0	0	0	0	0	1.74983	1.20726	1.0852	1.17852	0	0	0	0	0	0	0	0	0.0408052	0.0511098	0.150811	0.153453	0.0141683	0.00855578	0.0298107	0.0128469	0.0262766	0.0415649	0	0.0484222	0	0	0	0	0	0	0	0.0168819
88	Bacteria; Proteobacteria; Betaproteobacteria; Burkholderiales; Sutterellaceae; Parasutterella	HQ814332	100	2229	0.220697	0.230282	0.0861772	0.078125	0.161087	0.137464	0.152011	0.189063	0.177717	0.106838	0.126991	0.0727484	0.308841	0.203796	0.366435	0.691711	0.134254	0.206779	0.264395	0.32356	0.489663	0.825058	0.188513	0.276215	0.42505	0.393566	0.22358	0.269784	0	0	0.0219515	0	0.254139	0.392377	0.290503	0.0536366	1.27289	1.25581	1.02466	0.936946
89	Bacteria	JF797942	100	978	0.0280888	0	0.0172354	0	0.189102	0.0951676	0.0350795	0.08726	0.0683527	0.0747863	0.0230894	0.0290994	0.128684	0.318431	0.256504	0.238521	0.0958957	0.215769	0.235018	0.184892	0.149619	0.124124	0.0942566	0.122762	0.269198	0.316564	0.0596214	0.0770812	0.0788298	0.0415649	0.0219515	0	0.100116	0.112108	0.234637	0.311092	0.0669942	0.0296648	0.0119147	0.0759686
90	Bacteria; Firmicutes; Clostridia; Clostridiales	HQ705064	100	1295	0.0160507	0.0431779	0.137883	0.0390625	0.490265	0.306651	0.233863	0.116347	0.0683527	0.0534188	0.300162	0.407391	0.360314	0.292956	0.207646	0.405486	0.172612	0.143846	0.20564	0.237718	0	0	0.0188513	0	0.0991782	0.136893	0.119243	0.24409	0.122624	0.0831298	0.0987817	0.104915	0.161725	0.224215	0.0670391	0.128728	0.647611	0.632849	0.417014	0.472694
91	Bacteria; Firmicutes; Clostridia; Clostridiales; Ruminococcaceae	HE814479	99.4	46	0.0481522	0.115141	0.0517063	0.0260417	0.161087	0.137464	0.163704	0.21815	0.123035	0.106838	0.0923574	0.0872981	0.0900785	0.203796	0.0855014	0.119261	0.0383583	0.0269711	0.0146886	0.0132066	0.462459	0.459988	0.194797	0.194373	0.127515	0.231006	0.163959	0.192703	0.201454	0.192238	0.164636	0.22597	0.300347	0.298954	0.268156	0.289637	0.133988	0.118659	0.238294	0.194142
92	Bacteria; Firmicutes; Clostridia; Clostridiales; Clostridiales_Incertae Sedis XIII	DQ805480	100	737	0.0561775	0.0863558	0.0344709	0.0651042	0.147079	0.0845934	0.128625	0.0727167	0.0683527	0.106838	0.17317	0.116397	0.0900785	0.0891606	0.0488579	0.107335	0.287687	0.179808	0.264395	0.191495	0.108814	0.0657126	0.138243	0.194373	0.155852	0.205339	0.178864	0.0770812	0.131383	0.161064	0.263418	0.193689	0.038506	0.0560538	0.0670391	0.0429092	0.256811	0.0791061	0.0595735	0.126614
93	Bacteria	GU171191	100	1524	0	0.0143926	0	0	0.0910492	0.12689	0.128625	0.247237	0.0956938	0.224359	0.265528	0.189146	0.308841	0.331168	0.219861	0.238521	0.134254	0.251731	0.264395	0.184892	0.0408052	0.036507	0.0188513	0.0204604	0.283366	0.308008	0.0596214	0.128469	0	0.00519561	0.0109757	0	0.269542	0.392377	1.65363	2.05964	0.334971	0.593296	0.58382	0.523339
94	Bacteria; Firmicutes; Clostridia; Clostridiales; Lachnospiraceae	JN021845	99.15	41	0.108342	0.0863558	0.0517063	0.169271	0.217117	0.158613	0.116932	0.0581734	0.123035	0.0641026	0.0692681	0.203696	0.244499	0.242007	0.171003	0.107335	0.115075	0.134856	0.073443	0.0990491	0.054407	0.0219042	0.0942566	0.0511509	0.113347	0.128337	0.0596214	0.0385406	0.38539	0.285759	0.263418	0.347026	0.0847131	0.130792	0.111732	0.118	0.15632	0.0988826	0.107232	0.0928505
95	Bacteria; Firmicutes; Clostridia; Clostridiales; Lachnospiraceae; Lachnospiracea_incertae_sedis	HE814482	100	1088	0.196621	0.0575705	0.120648	0.104167	0.0770416	0.0951676	0.0467727	0	0	0.0641026	0.0115447	0.0145497	0	0.0636862	0.0610724	0.0477042	0.268508	0.287692	0.10282	0.158479	0.0272035	0.0073014	0.0188513	0.0204604	0.127515	0.0855578	0.551498	0.719424	0.210213	0.270172	0.0768302	0.129126	0.331151	0.317638	0.0782123	0.0965458	0.0558285	0.00988826	0.107232	0.126614
96	Bacteria	JQ336835	95.1	183	0.180571	0.187104	0	0	0.063034	0.0422967	0.0350795	0	0	0.0106838	0	0.0145497	0	0	0	0	0.575374	0.449519	0.73443	0.686741	0	0	0	0	0.127515	0.111225	0.0149054	0.0385406	0.0788298	0.119499	0	0.0161407	0	0	0	0.0107273	0.0446628	0.0593296	0.0119147	0.0422048
97	Bacteria; Firmicutes; Clostridia; Clostridiales; Ruminococcaceae; Oscillibacter	HE814426	100	685	0.172545	0.129534	0.0861772	0.0911458	0.0210113	0.0105742	0.25725	0.21815	0.136705	0.128205	0.0577234	0.0727484	0.218762	0.267482	0.171003	0.155039	0.153433	0.071923	0.249706	0.0990491	0.163221	0.175234	0.150811	0.143223	0.141683	0.196783	0.134148	0.154162	0.0963476	0.103912	0.175612	0.0887741	0.0539084	0.112108	0.111732	0.193092	0.133988	0.0889944	0.131062	0.0759686
98	Bacteria; Firmicutes; Clostridia; Clostridiales; Ruminococcaceae	HE814277	99.71	257	0.0401268	0.0143926	0	0	0.0420227	0.0422967	0.070159	0.0290867	0.177717	0.160256	0.253983	0.290994	0.0257367	0.0382117	0.0366435	0.0715564	0.326045	0.22476	0.146886	0.244321	0.149619	0.189836	0.163378	0.265985	0.184188	0.111225	0.22358	0.256937	0.113865	0.135086	0.175612	0.0968445	0.0770119	0.093423	0.0782123	0.0429092	0.301474	0.247207	0.214464	0.143496
99	Bacteria; Firmicutes; Erysipelotrichia; Erysipelotrichales; Erysipelotrichaceae; Clostridium XVIII	HE814343	100	3650	0.252799	0.230282	0.586005	0.494792	0	0	0	0	0	0	0	0	0	0	0	0.0119261	0.0383583	0.0359615	0.0881316	0.0594295	0	0	0	0	0.127515	0.179671	0.253391	0.423947	0.62188	0.732582	0.614642	0.710193	0.0462072	0.0373692	0.0111732	0.0214546	0	0	0	0
100	Bacteria	GU171180	100	612	0.0280888	0.0143926	0	0	0.126068	0.105742	0.0935454	0.0727167	0.0273411	0.0641026	0.138536	0.101848	0.0386051	0.0636862	0	0.0119261	0.0958957	0.0629327	0.0881316	0.0594295	0.054407	0.10222	0.33304	0.296675	0.042505	0.0513347	0.0149054	0.0770812	0.437943	0.394867	0.043903	0.0968445	0.0462072	0.0186846	0.0670391	0.0107273	0.267977	0.177989	0.250209	0.422048
101	Bacteria; Firmicutes; Clostridia; Clostridiales; Lachnospiraceae	DQ455899	99.72	162	0.321014	0.230282	0.448121	0.247396	0.245132	0.190335	0.105239	0.17452	0	0.0320513	0.0115447	0	0.193025	0.14011	0.122145	0.143113	0.249329	0.152836	0.161575	0.250924	0	0	0	0	0.240861	0.205339	0.0894321	0.167009	0.0350355	0.0571518	0.0548787	0.0403519	0.177127	0.0560538	0.0558659	0.0643639	0.178651	0.257095	0.20255	0.17726
102	Bacteria; Firmicutes	HQ705148	97.24	2311	0.0842663	0.0863558	0.0861772	0.0651042	0.231125	0.232632	0.152011	0.17452	0	0	0	0	0.0128684	0.0509489	0	0.0238521	0.287687	0.206779	0.132197	0.132066	0	0	0.0691215	0.0818414	0.0141683	0.0427789	0.0149054	0.0642343	0.122624	0.12989	0.164636	0.121056	0.207932	0.149477	0.100559	0.0750912	0.279142	0.217542	0.214464	0.17726
103	Bacteria; Firmicutes; Clostridia; Clostridiales; Ruminococcaceae; Oscillibacter	AM888683	98.9	29	0.136431	0.100748	0.155119	0.130208	0.294159	0.211484	0.268943	0.232693	0.191388	0.0854701	0.0808127	0.0872981	0.180157	0.14011	0.0488579	0.214669	0.134254	0.206779	0.10282	0.112256	0.23123	0.0657126	0.150811	0.0613811	0.113347	0.0513347	0.22358	0.141316	0.0350355	0.0779342	0.0987817	0.0807037	0.161725	0.168161	0.189944	0.214546	0.502456	0.375754	0.357441	0.227906
104	Bacteria; Firmicutes; Clostridia; Clostridiales; Ruminococcaceae	FJ508144	99.71	102	0.128406	0.0287853	0	0.0130208	0.0280151	0.0211484	0.0116932	0	0.0273411	0.0747863	0.0115447	0.0290994	0.128684	0.152847	0.024429	0.131187	0.134254	0.134856	0.323149	0.264131	0.0816104	0.0876168	0.0879729	0.173913	0.155852	0.239562	0.0894321	0.141316	0.0788298	0.0467605	0.43903	0.411589	0.0154024	0	0.0335196	0.0321819	0.0893256	0.128547	0.0238294	0.118173
105	Bacteria; Firmicutes; Clostridia; Clostridiales; Ruminococcaceae	HE814318	100	762	0.116368	0.0575705	0.0517063	0.117188	0.273147	0.222058	0.116932	0.08726	0.0683527	0.0747863	0.0461787	0.0436491	0.180157	0.191058	0.10993	0.286225	0.134254	0.0899038	0.132197	0.145272	0.0816104	0.197138	0.0754053	0.0613811	0.141683	0.0427789	0.0298107	0.0770812	0.262766	0.171455	0.175612	0.104915	0.100116	0.093423	0.201117	0.118	0.212148	0.197765	0.190635	0.211024
106	Bacteria; Firmicutes; Clostridia; Clostridiales	JQ248091	99.18	167	0.0963043	0.0431779	0.206825	0.104167	0.154083	0.148038	0.128625	0.21815	0.0956938	0.0534188	0.0461787	0	0.128684	0.127372	0.10993	0.0954085	0.402762	0.296683	0.352526	0.316957	0	0.0146028	0.0628378	0.0409207	0.141683	0.0513347	0.0149054	0.0256937	0.499255	0.374084	0.384151	0.266322	0.100116	0.093423	0.212291	0.0536366	0.0558285	0.0791061	0.0357441	0.0506457
107	Bacteria; Firmicutes; Clostridia; Clostridiales; Ruminococcaceae	FJ440097	99.74	297	0.357129	0.215889	0.137883	0.169271	0.357193	0.401819	0.292329	0.465387	0.150376	0.0961538	0.0692681	0.0581987	0.424656	0.45854	0.146574	0.45319	0.0767165	0.0899038	0.0293772	0.0462229	0	0	0	0	0.198356	0.119781	0.19377	0.218397	0.0700709	0.0935211	0.252442	0.201759	0.0847131	0.0747384	0.0446927	0.128728	0.357302	0.247207	0.154891	0.219465
108	Bacteria; Firmicutes; Clostridia; Clostridiales	FJ367626	99.41	124	0.012038	0.0143926	0	0.0130208	0	0.0105742	0.0233863	0.0290867	0.956938	0.715812	1.24683	1.39677	0.141552	0.114635	0.122145	0.131187	0	0.00899038	0.0146886	0.0132066	0.489663	0.189836	1.02426	0.838875	0.113347	0.0684463	0.163959	0.115622	0.00875887	0.114304	0.131709	0.112985	0.0154024	0.0373692	0.0223464	0.0214546	0.0446628	0	0	0.0337638
109	Bacteria; Firmicutes; Clostridia; Clostridiales; Ruminococcaceae; Subdoligranulum	EU873668	98.63	41	0	0	0	0	0	0	0	0	0	0	0	0.0145497	0.0128684	0.0127372	0.024429	0.0834824	0	0	0.0146886	0	0.598477	0.554907	1.05567	1.26854	0	0	0	0.0128469	0.0175177	0.00519561	0.0219515	0.0161407	0	0	0	0	0.0111657	0.00988826	0	0
110	Bacteria; Firmicutes; Clostridia; Clostridiales; Ruminococcaceae	DQ057382	100	1038	0.196621	0.158319	0.0517063	0.0651042	0.147079	0.232632	0.315716	0.290867	0.0546822	0.0320513	0.103902	0.0581987	0.167289	0.114635	0.158788	0.143113	0.153433	0.143846	0.249706	0.178288	0.0136017	0.10222	0.0125676	0.0306905	0.0708416	0.196783	0.0298107	0.102775	0.324078	0.353302	0.296345	0.193689	0.0770119	0.0560538	0.0558659	0.0429092	0.334971	0.158212	0.393185	0.295433
111	Bacteria; Firmicutes; Clostridia; Clostridiales; Ruminococcaceae; Subdoligranulum	FJ390831	99.22	43	0.0160507	0.0143926	0	0.0260417	0	0.0105742	0	0	0.0136705	0.0106838	0	0	0	0	0	0	0.0191791	0.0449519	0.0146886	0.0264131	0.0136017	0.036507	0.0816891	0.0920716	0.113347	0.128337	0.342823	0.24409	1.56784	1.44438	0.406103	0.266322	0.0693107	0.112108	0.0446927	0.0107273	0.580616	0.524078	0.262123	0.472694
112	Bacteria	GU171037	99.72	137	0.088279	0.0287853	0.120648	0.0520833	0.252136	0.25378	0.128625	0.203607	0.0956938	0.0320513	0.115447	0.0581987	0.257367	0.547701	0.280933	0.369708	0.23015	0.143846	0.190952	0.217908	0.0952122	0.0876168	0.0502702	0.0306905	0.042505	0.0342231	0.0149054	0	0.0350355	0.0987167	0.0768302	0.121056	0.0847131	0.0747384	0.156425	0.182364	0.0669942	0.0889944	0.0238294	0.0422048
113	Bacteria; Firmicutes; Clostridia; Clostridiales; Lachnospiraceae; Clostridium XlVb	JF797919	99.71	257	0.0521648	0.0575705	0.0517063	0.0130208	0.0700378	0.0422967	0.0584659	0.0290867	0.0136705	0	0.0230894	0	0	0.0254745	0	0	0.345224	0.395577	0.484724	0.475436	0	0	0	0	0.042505	0.0941136	0.0745268	0.0770812	0.0350355	0.0363693	0.570739	0.564926	0.0616095	0.0186846	0	0.0214546	0.212148	0.177989	0.190635	0.151937
114	Bacteria	GU611943	89.47	2	0	0	0	0	0	0	0	0	1.47642	1.06838	1.51235	1.26582	0	0	0	0	0	0	0	0	0	0	0	0	0	0	0	0	0	0.00519561	0.0109757	0	0	0	0	0	0	0	0	0
115	Bacteria; Firmicutes; Clostridia; Clostridiales	DQ057401	99.71	79	0.0401268	0.0431779	0	0.0130208	0.595321	0.359522	0.292329	0.290867	0	0.0106838	0.0230894	0.0872981	0.102947	0.0764234	0.024429	0.0477042	0	0	0.0146886	0.0132066	0	0	0.00628378	0	0.0708416	0.0598905	0.0447161	0.0385406	0.148901	0.21302	0.0109757	0.064563	0.13092	0.130792	0.134078	0.182364	0.212148	0.138436	0.0834028	0.185701
116	Bacteria; Firmicutes; Clostridia; Clostridiales; Lachnospiraceae; Blautia	HE814509	99.73	212	0.204647	0.215889	0.0861772	0.0390625	0.413223	0.3278	0.280636	0.21815	0.0683527	0.128205	0.0692681	0.0436491	0.0772101	0.127372	0.207646	0.33393	0.21097	0.22476	0.073443	0.0924459	0.0272035	0.0146028	0	0	0.212525	0.179671	1.103	1.0406	0.0613121	0.067543	0.0658545	0.0242111	0.954948	0.990284	0.536313	0.396911	0.0334971	0	0.0119147	0
117	Bacteria	JQ248094	99.73	934	0.0200634	0	0	0.078125	0.224121	0.12689	0.292329	0.407213	0.0136705	0	0.034634	0.145497	0.0257367	0.0127372	0	0.0238521	0.0958957	0.0269711	0.073443	0.072636	0.0816104	0.160631	0.0942566	0.102302	0.113347	0.0684463	0.0149054	0.0256937	0.131383	0.192238	0.043903	0.0726334	0.107817	0.2429	0.0782123	0.0750912	0.0111657	0.0593296	0.0476588	0.0337638
118	Bacteria	JF590893	92.16	4	0.0401268	0	0.0344709	0	0.0420227	0.0634451	0.0350795	0.13089	0.0136705	0.0320513	0.0461787	0.116397	0.0386051	0.0382117	0	0.0477042	0.0575374	0.071923	0.0587544	0.0462229	0.0680087	0.10222	0.0816891	0.143223	0.042505	0.0342231	0	0.0128469	0.30656	0.244194	0.131709	0.242111	0.0308048	0.0560538	0.0111732	0.0429092	0.0223314	0.0889944	0.0238294	0
119	Bacteria; Bacteroidetes; Bacteroidia; Bacteroidales; Bacteroidaceae; Bacteroides	JX136926	100	2913	0.0642029	0.0863558	0.0861772	0.117188	0.483261	0.433541	0.163704	0.13089	0.205058	0.138889	0.17317	0.101848	0.128684	0.191058	0.0855014	0.250447	0.997315	0.926009	1.24853	1.24802	0.299238	0.83236	0.175946	0.204604	0.311703	0.290897	0.134148	0.167009	0.0437943	0.0571518	0.0548787	0.0968445	0.138621	0.205531	0.290503	0.27891	0.357302	0.45486	0.297867	0.346079
120	Bacteria; Proteobacteria; Betaproteobacteria; Burkholderiales; Sutterellaceae; Sutterella	EU009831	97.72	19	0.00802536	0.0143926	1.13754	0.989583	0	0	0	0	0	0	0	0	0	0	0	0	0.0191791	0	0	0	0	0	0	0	0	0	0	0	0.963476	0.966384	0.570739	0.629489	0	0	0	0	0	0	0	0
121	Bacteria; Bacteroidetes; Bacteroidia; Bacteroidales; Rikenellaceae; Alistipes	AY916149	100	1509	0.192609	0.0863558	0	0.0130208	0.147079	0.0740192	0.0584659	0.13089	0.218729	0.0747863	0.161625	0.0436491	0.0257367	0.0509489	0.146574	0.143113	0.249329	0.188798	0.558167	0.429213	0.0680087	0.10222	0.257635	0.225064	0.198356	0.0598905	0.0894321	0.0770812	0.271525	0.290954	0.120733	0.129126	0.0231036	0.0186846	0.0893855	0.0214546	0.15632	0.1681	0.0595735	0.227906
122	Bacteria; Firmicutes; Clostridia; Clostridiales	JF782019	100	1783	0.0722282	0.0719632	0.0172354	0.0911458	0.707382	0.444115	0.163704	0.363583	0.0136705	0	0.0115447	0.0581987	0.128684	0.203796	0.0488579	0.0834824	0.863061	0.683269	0.484724	0.528262	0.163221	0.073014	0.219932	0.214834	0.042505	0	0.0447161	0.0642343	0.315319	0.42604	0.175612	0.250182	0.600693	1.23318	0.446927	0.300365	0.122823	0.0889944	0.0714881	0.126614
123	Bacteria	AM888716	100	1051	0	0	0	0	0.0700378	0.0422967	0.116932	0.101803	0.123035	0.0747863	0.230894	0.145497	0	0.0254745	0	0	0.0191791	0.0629327	0.0146886	0.0330164	0.149619	0.10222	0.314189	0.306905	0	0.0427789	0	0	0.262766	0.21302	0.0548787	0.0726334	0	0	0.0446927	0.0965458	0	0	0	0
124	Bacteria; Firmicutes; Clostridia; Clostridiales; Lachnospiraceae; Clostridium XlVb	FJ505554	94.52	8	0.0561775	0.115141	0.0344709	0.0520833	0.0980529	0.0951676	0.0584659	0.0727167	0.136705	0.0854701	0.126991	0.116397	0.0900785	0.0509489	0.0732869	0.107335	0.0958957	0.107885	0.0881316	0.138669	0.0680087	0.0219042	0.0188513	0	0.113347	0.0513347	0.0596214	0.0770812	0	0.00519561	0.0109757	0.00807037	0.0539084	0.093423	0.0893855	0.0214546	0.15632	0.138436	0.166806	0.126614
125	Bacteria; Firmicutes; Clostridia; Clostridiales; Ruminococcaceae	JF781961	99.13	38	0.433369	0.402994	0.396415	0.364583	0.0140076	0	0	0	0	0.0106838	0	0	0	0	0	0	0.0191791	0.0449519	0.073443	0.112256	0	0	0	0	0.495891	0.419233	0.268296	0.167009	0.0963476	0.067543	0.109757	0.0887741	0.0616095	0.0560538	0.0558659	0.0107273	0	0	0	0
126	Bacteria	AY916278	99.72	212	0	0	0	0	0	0	0	0	0.0136705	0.0106838	0	0.0145497	0	0	0	0.0119261	0	0	0	0	0.503264	0.562208	0.552972	0.664962	0	0	0	0	0	0	0	0	0	0	0	0	0	0	0	0
127	Bacteria; Firmicutes; Clostridia; Clostridiales	AB080881	100	984	0	0	0	0	0.140076	0.169187	0.0350795	0.0290867	0.328093	0.331197	0.311706	0.523789	0.0128684	0	0.0122145	0	0	0.0629327	0.0881316	0.0792393	0.31284	0.277453	0.314189	0.173913	0	0.00855578	0	0.0256937	0.0262766	0.0363693	0.0548787	0.0968445	0.0231036	0	0	0.0214546	0.0446628	0.0692178	0	0.0253229
128	Bacteria; Firmicutes; Clostridia; Clostridiales; Ruminococcaceae; Oscillibacter	DQ456206	99.43	76	0.0601902	0.0719632	0	0	0.0420227	0.0740192	0.140318	0.116347	0.341763	0.405983	0.288617	0.349192	0.321709	0.203796	0.207646	0.286225	0.364404	0.296683	0.63161	0.416006	0.0272035	0.0584112	0.0314189	0.0613811	0.396713	0.16256	0.134148	0.154162	0.236489	0.301346	0.307321	0.2179	0.146323	0.149477	0.201117	0.214546	0.602948	0.761396	0.464673	0.455812
129	Bacteria; Firmicutes; Bacilli; Lactobacillales; Enterococcaceae; Enterococcus	GQ175539	100	1211	0.00401268	0	0	0	0.0210113	0.0422967	0.0584659	0.04363	0	0	0	0	0.0514734	0.0254745	0.0122145	0.0477042	1.99463	2.0588	1.77732	1.74326	0	0	0	0	0.141683	0.179671	0.0894321	0.0513875	0	0.00519561	0.0219515	0.0564926	0.0154024	0	0.0111732	0	0.0111657	0.00988826	0.0119147	0.0337638
130	Bacteria	GU171122	97.77	13	0.176558	0.129534	0.120648	0.078125	0.00700378	0.0211484	0.0116932	0	0	0.0320513	0.184715	0.189146	0	0	0	0.0119261	0.153433	0.125865	0.0587544	0.0462229	0.0272035	0.0219042	0	0.0102302	0.0283366	0.0598905	0.0447161	0.0513875	0	0.00519561	0	0	0.508279	0.803438	0.581006	0.55782	0	0	0.0119147	0
131	Bacteria; Bacteroidetes; Bacteroidia; Bacteroidales; Porphyromonadaceae; Butyricimonas	AY916211	99.21	57	0.0200634	0.0143926	0	0	0.161087	0.137464	0.0350795	0.0727167	0.136705	0.149573	0.103902	0.101848	0.0772101	0.0509489	0.0855014	0.119261	0.0383583	0.0629327	0.10282	0.0594295	0.054407	0.160631	0.0754053	0.0306905	0.212525	0.231006	0.149054	0.128469	0.0963476	0.0883255	0.0658545	0.0726334	0.0770119	0.149477	0.0893855	0.0429092	0.0558285	0.138436	0.0953175	0.0844096
132	Bacteria; Firmicutes; Clostridia; Clostridiales; Ruminococcaceae; Anaerotruncus	GU171192	98.14	24	0.0481522	0.0287853	0.241296	0.195312	0.119064	0.179761	0.105239	0.0581734	0.396446	0.309829	0.207804	0.232795	0.0643418	0.0254745	0.024429	0.0477042	0.0575374	0.0179808	0.0440658	0.072636	0.0408052	0.0073014	0.00628378	0	0.0991782	0.0427789	0.0298107	0.0513875	0.0175177	0	0	0	0.215633	0.280269	0.178771	0.193092	0.301474	0.395531	0.38127	0.329197
133	Bacteria; Bacteroidetes; Bacteroidia; Bacteroidales; Bacteroidaceae; Bacteroides	NR_074277	100	1140	0.292926	0.143926	0.120648	0.104167	0.287155	0.0740192	0.140318	0.116347	0.0956938	0.0747863	0.207804	0.0581987	0.0386051	0.0636862	0.0366435	0.131187	0.172612	0.0899038	0.20564	0.204702	0.612078	0.715537	0.414729	0.450128	0.382545	0.22245	0.178864	0.269784	0.0613121	0.0415649	0.0658545	0.0807037	0.200231	0.298954	0.256983	0.246728	0.200983	0.108771	0.0834028	0.168819
134	Bacteria; Firmicutes; Clostridia; Clostridiales; Lachnospiraceae; Blautia	EF025280	98.93	35	0.220697	0.129534	0.327473	0.15625	0.105057	0.0528709	0.187091	0.04363	0.232399	0.267094	0.138536	0.145497	0.218762	0.127372	0.280933	0.262373	0.594553	0.530432	0.161575	0.178288	0.326442	0.175234	0.226216	0.235294	0.127515	0.111225	0.41735	0.757965	0.210213	0.24939	0.15366	0.258252	0.269542	0.411061	0.0893855	0.150182	0.167485	0.138436	0.226379	0.481134
135	Bacteria; Firmicutes; Clostridia; Clostridiales; Lachnospiraceae	HQ452856	99.72	221	0.192609	0.172712	0.155119	0.0390625	0.231125	0.0528709	0.128625	0.0290867	0.0136705	0.0534188	0	0	0.0128684	0.0509489	0.122145	0.190817	0.421941	0.314663	0.190952	0.125462	0.0136017	0.0146028	0.0125676	0.0102302	0.0566733	0.0684463	0.491877	0.308325	0.0262766	0.0363693	0.0329272	0.112985	0.223335	0.373692	0.156425	0.139455	0.100491	0.0296648	0.0357441	0.101291
136	Bacteria; Firmicutes; Erysipelotrichia; Erysipelotrichales; Erysipelotrichaceae; Clostridium XVIII	FJ367577	100	694	0.638016	0.287853	0.741124	0.703125	0.0210113	0.0105742	0	0	0	0.0106838	0	0	0.0128684	0	0.0122145	0.0238521	0	0	0.0146886	0	0	0	0	0	0.0141683	0	0	0	0.183936	0.187042	0.230491	0.290533	0	0.0186846	0	0	0	0	0.0238294	0.0337638
137	Bacteria; Firmicutes; Clostridia; Clostridiales; Ruminococcaceae; Subdoligranulum	HE814448	99.48	76	0.0481522	0.0287853	0.103413	0.104167	0.336182	0.232632	0.128625	0.116347	0.410116	0.405983	0.242438	0.305543	0.70776	0.573175	0.390864	0.429338	0.901419	0.71024	0.543478	0.42261	0.0680087	0.167932	0.0942566	0.0818414	0.155852	0.0941136	0.268296	0.436793	0.105106	0.135086	0.0878059	0.121056	0.770119	0.803438	0.49162	0.300365	0.0893256	0.158212	0.0953175	0.0759686
138	Bacteria; Firmicutes; Clostridia; Clostridiales; Ruminococcaceae	HQ780721	99.42	46	0.116368	0.158319	0	0.0130208	0.0490265	0.0317225	0.0116932	0	0.0273411	0.0320513	0.0230894	0.0581987	0.115815	0.22927	0.0977159	0.166965	0.115075	0.0629327	0.132197	0.151875	0.136017	0.109521	0.0314189	0.0511509	0.0850099	0.128337	0.0298107	0.0513875	0.0175177	0.0207825	0.0109757	0.0161407	0.177127	0.093423	0.223464	0.16091	0.178651	0.158212	0.154891	0.0675276
139	Bacteria; Bacteroidetes; Bacteroidia; Bacteroidales; Bacteroidaceae; Bacteroides	HQ821305	100	1036	0.108342	0.0575705	0.155119	0.182292	0.161087	0.0951676	0.0233863	0.0727167	0.0820232	0.0534188	0	0	0.115815	0.22927	0.0855014	0.202743	0.0958957	0.0809134	0.20564	0.138669	0.136017	0.211741	0.056554	0.0920716	0.155852	0.273785	0.134148	0.115622	0.0613121	0.0155868	0.0329272	0.064563	0.146323	0.2429	0.234637	0.139455	0.178651	0.247207	0.214464	0.219465
140	Bacteria; Firmicutes; Clostridia; Clostridiales; Ruminococcaceae; Faecalibacterium	GU171115	99.73	241	0.128406	0.100748	0.206825	0.104167	0.0560303	0	0	0	0.492139	0.630342	0.507966	0.552888	0.180157	0.0891606	0.0732869	0.226595	0.0767165	0.0269711	0.0587544	0	0.149619	0.131425	0.106824	0.143223	0.410881	0.590349	1.05828	0.770812	0.192695	0.202629	0.307321	0.330885	0	0	0.0558659	0.0750912	0.145154	0.138436	0.20255	0.236347
141	Bacteria; Firmicutes; Clostridia; Clostridiales; Lachnospiraceae; Anaerostipes	JF781989	100	431	0.0722282	0.158319	0.137883	0.0520833	0.175095	0.0845934	0.0467727	0.0290867	0.0683527	0.0213675	0.0230894	0.0145497	0.0514734	0.0127372	0.134359	0.155039	0.153433	0.206779	0.0587544	0.0396197	0	0.0073014	0	0	0.0566733	0.0171116	0.163959	0.256937	0.140142	0.103912	0.0987817	0.250182	0.200231	0.130792	0.0893855	0.0750912	0.0558285	0.0197765	0.0595735	0.118173
142	Bacteria; Firmicutes	FJ367807	100	741	0.0521648	0.0287853	0.0344709	0.0520833	0.112061	0.0528709	0.0818522	0.08726	0.0136705	0	0.0461787	0.0581987	0.0128684	0.0509489	0.024429	0.107335	0.0191791	0.00899038	0.0881316	0.0990491	0.122416	0.0803154	0.0125676	0.0306905	0.0850099	0.0684463	0.0894321	0.0899281	0.201454	0.161064	0.175612	0.121056	0.0231036	0.0560538	0.0111732	0.0107273	0.0669942	0.118659	0.0714881	0.0590867
143	Bacteria; Firmicutes; Clostridia; Clostridiales; Ruminococcaceae	JF781657	100	507	0.0842663	0.0863558	0.0344709	0.0651042	0.154083	0.148038	0.152011	0.13089	0.0683527	0.0747863	0.0577234	0.0872981	0.0386051	0.0891606	0.0977159	0.0715564	0.0767165	0.0359615	0.073443	0.0792393	0.108814	0.0511098	0.0942566	0.0716113	0.0850099	0.0684463	0.0447161	0.0256937	0.0525532	0.0363693	0.0329272	0	0.0462072	0.093423	0.0446927	0.0536366	0.0669942	0.118659	0.0834028	0.0422048
144	Bacteria; Firmicutes; Clostridia; Clostridiales; Ruminococcaceae	AB075621	100	527	0.0642029	0.0287853	0.0861772	0.0911458	0	0	0.105239	0.13089	0	0	0	0	0	0	0.0122145	0	0.0191791	0.0539423	0.10282	0.0660328	0.0136017	0.0511098	0.0879729	0.0306905	0.0850099	0.119781	0.104337	0.167009	0.262766	0.207825	0.614642	0.516504	0.00770119	0	0.111732	0.0429092	0	0	0.0119147	0.0759686
145	Bacteria; Firmicutes; Clostridia; Clostridiales; Ruminococcaceae; Subdoligranulum	EU873648	91.65	9	0	0	0	0	0	0	0	0	0	0.0106838	0.0115447	0	0	0.0127372	0.024429	0	0	0	0	0	0.39445	0.642523	1.04311	1.03325	0.0283366	0.0513347	0.104337	0.128469	0	0.00519561	0	0.0161407	0	0	0	0	0.0893256	0.187877	0.0357441	0.0928505
146	Bacteria	DQ419711	100	939	0	0	0	0	0	0	0.0935454	0.116347	0.0683527	0.0854701	0.300162	0.305543	0	0	0	0	0.0958957	0.0359615	0.132197	0.0924459	0.149619	0.124124	0.113108	0.0716113	0.113347	0.0256674	0.0596214	0.0128469	0.0788298	0.145477	0.351224	0.516504	0	0	0	0	0.0223314	0.0197765	0	0.0253229
147	Bacteria; Lentisphaerae; Lentisphaeria; Victivallales; Victivallaceae; Victivallis	GQ897982	97.77	41	0.236748	0.129534	0.0344709	0.0651042	0.0280151	0.0211484	0.0233863	0.04363	0.177717	0.042735	0.0115447	0.0145497	0.0643418	0.0891606	0.0366435	0.0834824	0	0.00899038	0	0	0.0136017	0.0292056	0.0125676	0	0.0566733	0.0256674	0.19377	0.20555	0.0437943	0.0415649	0	0.00807037	0.0539084	0.0560538	0.0223464	0.0214546	0.0111657	0.0692178	0.0476588	0.0590867
148	Bacteria; Lentisphaerae; Lentisphaeria; Victivallales; Victivallaceae; Victivallis	DQ456068	99.42	64	0.100317	0.0287853	0.0861772	0.0260417	0.0350189	0.0740192	0.0584659	0.0290867	0.0273411	0.0534188	0.034634	0.0145497	0.0128684	0	0.0122145	0.0238521	0.0383583	0.0179808	0	0.0132066	0.163221	0.182535	0.138243	0.0920716	0.0708416	0.0598905	0.134148	0.154162	0.0262766	0.0207825	0.043903	0.0242111	0.0308048	0.0747384	0.0223464	0.0429092	0.0893256	0.0395531	0.0595735	0.0253229
149	Bacteria; Firmicutes	JN021848	100	837	0.160507	0.0575705	0.0517063	0.0260417	0.0420227	0.0211484	0.0350795	0.0145433	0.232399	0.181624	0.0923574	0.0290994	0.0643418	0.0891606	0.24429	0.262373	0.0383583	0.0988942	0.0881316	0.0330164	0.0408052	0.036507	0.0188513	0.0204604	0.0850099	0.0427789	0.0745268	0.128469	0.0613121	0.119499	0.0329272	0.112985	0.223335	0.168161	0.0893855	0.0214546	0.0223314	0.0692178	0.0119147	0.0422048
150	Bacteria; Firmicutes; Clostridia; Clostridiales; Ruminococcaceae	JF781812	96.51	9	0.124393	0.100748	0.0517063	0.0260417	0.0140076	0.0105742	0.0116932	0	0.0136705	0.0106838	0	0	0.0128684	0.0382117	0.024429	0.0357782	0	0.0629327	0.0881316	0.0264131	0.108814	0.197138	0.0628378	0.143223	0.0708416	0.0171116	0.0149054	0.0642343	0.0963476	0.135086	0.142685	0.112985	0.123219	0.130792	0.167598	0.139455	0.100491	0.138436	0.0595735	0.0759686
151	Bacteria; Firmicutes; Clostridia; Clostridiales	HE975056	98.48	20	0.116368	0.0719632	0	0	0.0700378	0.0317225	0.116932	0.0581734	0.0820232	0	0.034634	0.0581987	0.102947	0.14011	0.122145	0.131187	0.326045	0.188798	0.20564	0.112256	0	0.0073014	0	0	0.0991782	0.0770021	0.104337	0.0899281	0.122624	0.187042	0.109757	0.234041	0.146323	0.205531	0.178771	0.171637	0.223314	0.187877	0.107232	0.185701
152	Bacteria; Firmicutes; Clostridia; Clostridiales; Ruminococcaceae	EU828411	93.15	63	0.0441395	0.0431779	0.0344709	0.0130208	0.168091	0.0528709	0.210477	0.116347	0.0820232	0.042735	0.0461787	0.0436491	0.0386051	0.0764234	0.0732869	0.0954085	0.191791	0.134856	0.190952	0.112256	0	0	0.0125676	0	0.25503	0.282341	0.268296	0.321172	0.0437943	0.0155868	0.0109757	0.0322815	0.377358	0.261584	0.357542	0.203819	0.323805	0.1681	0.0953175	0.211024
153	Bacteria; Firmicutes; Clostridia; Clostridiales; Ruminococcaceae; Subdoligranulum	EU873648	91.54	2	0	0	0	0	0.0210113	0.0528709	0.0233863	0.0145433	0.451128	0.267094	0.126991	0.189146	0	0	0	0	0.0767165	0.116875	0.10282	0.0396197	0.448857	0.445386	0.722634	0.808184	0.0708416	0.0171116	0	0.0770812	0	0	0	0	0	0	0	0	0.212148	0.346089	0.393185	0.455812
154	Bacteria	EU871388	92.63	127	0	0	0	0	0	0	0.0116932	0	0.0410116	0.0106838	0.0577234	0.0727484	0	0	0	0	0	0	0	0	0.299238	0.197138	0.439864	0.542199	0	0	0	0	0	0	0	0	0	0	0	0	0	0	0	0
155	Bacteria; Firmicutes; Clostridia; Clostridiales	DQ797749	99.72	140	0.0361141	0.0719632	0.0689417	0.0390625	0.0840454	0.0740192	0.0350795	0	0.150376	0.106838	0.161625	0.145497	0.0257367	0.0127372	0.0366435	0.131187	0.153433	0.107885	0.0881316	0.0462229	0.0136017	0.0146028	0.0628378	0.0511509	0	0.0171116	0.0298107	0.0256937	0.175177	0.124695	0.219515	0.290533	0.0308048	0.0373692	0.0558659	0.0321819	0.0558285	0.0791061	0.0834028	0.0337638
156	Bacteria; Firmicutes; Clostridia; Clostridiales; Ruminococcaceae; Anaerotruncus	GQ041757	98.61	21	0.172545	0.158319	0.137883	0.0651042	0.57431	0.359522	0.0584659	0.0581734	0.109364	0.106838	0.103902	0.232795	0.193025	0.152847	0.0977159	0.250447	0.0767165	0.107885	0.132197	0.217908	0.0408052	0.0292056	0.0188513	0.0818414	0.240861	0.111225	0.134148	0.179856	0.105106	0.140282	0.0878059	0.20983	0.161725	0.4858	0.167598	0.171637	0.15632	0.1681	0.20255	0.236347
157	Bacteria	FJ440078	98.31	18	0	0	0	0	0	0.0211484	0	0	0.410116	0.502137	0.923574	0.698385	0	0	0	0	0	0	0	0	0.0408052	0.0511098	0.0439864	0.0306905	0	0	0	0	0	0	0.0109757	0	0	0	0	0	0.0669942	0.0197765	0.0119147	0
158	Bacteria; Firmicutes; Clostridia; Clostridiales; Lachnospiraceae; Clostridium XlVb	HE814280	99.71	187	0.00401268	0	0	0.0130208	0.210113	0.222058	0.0467727	0.159977	0.0820232	0.0534188	0.150081	0.130947	0.283104	0.382117	0.390864	0.286225	0	0	0	0	0.258433	0.46729	0.295337	0.378517	0.0566733	0.0684463	0.0447161	0.0256937	0.420426	0.503975	0.0878059	0.112985	0.0308048	0.0186846	0.0223464	0.0107273	0	0	0.0119147	0
159	Bacteria; Firmicutes; Clostridia; Clostridiales; Lachnospiraceae	JF781956	99.43	70	0.264837	0.244675	0.0344709	0.0260417	0.168091	0.200909	0.315716	0.421757	0.437457	0.619658	1.33918	0.785683	0.244499	0.45854	0.476365	0.381634	0.67127	0.602355	0.558167	0.614105	0.176823	0.226343	0.622094	0.55243	0.325871	0.282341	0.327918	0.269784	0.183936	0.181847	0.0329272	0.0161407	0.346554	0.411061	0.592179	0.450547	1.25056	1.0976	0.738711	1.01291
160	Bacteria; Firmicutes; Clostridia; Clostridiales; Lachnospiraceae; Clostridium XlVb	HE814276	100	656	0.0802536	0.0287853	0.0861772	0.0520833	0.0420227	0.105742	0.070159	0.0290867	0.0410116	0.0534188	0.0692681	0.0872981	0.0128684	0.0254745	0.0122145	0	0.0767165	0.0899038	0.073443	0.0924459	0.0408052	0.036507	0.0314189	0.0409207	0.127515	0.0342231	0.104337	0.154162	0	0.00519561	0.0109757	0.0161407	0.0462072	0.0560538	0.0558659	0.0321819	0.133988	0.118659	0.0714881	0.143496
161	Bacteria; Firmicutes; Clostridia; Clostridiales; Ruminococcaceae	HE814355	100	1058	0.10433	0.0575705	0.0517063	0.0130208	0.20311	0.211484	0.0350795	0.08726	0.0546822	0.0213675	0.103902	0.189146	0.218762	0.178321	0.10993	0.166965	0.0383583	0.0449519	0.0293772	0.0594295	0.0272035	0.0511098	0.056554	0.0204604	0.0708416	0.0513347	0.0447161	0.0513875	0.210213	0.0779342	0.0658545	0.104915	0.0770119	0.0560538	0.0782123	0.0214546	0.0223314	0.0494413	0.0119147	0.0337638
162	Bacteria; Firmicutes; Clostridia; Clostridiales; Ruminococcaceae	HM838988	94.29	107	0.0361141	0.100748	0.0861772	0.0130208	0.063034	0.0951676	0.116932	0.17452	0.0410116	0.0641026	0.0461787	0.0436491	0.115815	0.0254745	0.0366435	0.131187	0.0958957	0.107885	0.073443	0.072636	0.0136017	0.0073014	0	0.0204604	0.0708416	0.0427789	0.104337	0.128469	0.122624	0.0883255	0.15366	0.104915	0.123219	0.093423	0.122905	0.0643639	0.0558285	0.0889944	0.0714881	0.118173
163	Bacteria; Firmicutes; Clostridia; Clostridiales	HE975056	97.84	32	0.0722282	0.0863558	0.0172354	0	0.105057	0.105742	0.152011	0.08726	0	0.042735	0	0.0145497	0.141552	0.165584	0.0366435	0.143113	0.23015	0.22476	0.117509	0.118859	0	0.0219042	0.00628378	0.0102302	0.25503	0.196783	0.357728	0.231244	0.0700709	0.0727386	0.043903	0.0887741	0.338853	0.411061	0.290503	0.300365	0.200983	0.22743	0.119147	0.151937
164	Bacteria; Firmicutes; Bacilli; Lactobacillales; Streptococcaceae; Streptococcus	GQ137406	100	489	0.0200634	0.0287853	0	0	0	0	0.0116932	0	0.0136705	0.0106838	0	0.0290994	0.0257367	0.0127372	0.024429	0.0119261	0.287687	0.170817	0.235018	0.283941	0	0	0	0.0102302	0.0850099	0.119781	0.19377	0.334018	0.0350355	0.067543	0.0219515	0.0564926	0	0.0186846	0.0111732	0	0.0111657	0.00988826	0.0119147	0.00844096
165	Bacteria	DQ456434	99.72	255	0.473496	0.474957	0.327473	0.416667	0.154083	0.0740192	0.0818522	0.116347	0.150376	0.202991	0.115447	0.0145497	0.0643418	0.101898	0.0366435	0.0715564	0.287687	0.296683	0.249706	0.283941	0.0680087	0.0511098	0.0125676	0.0306905	0.226693	0.248118	0.19377	0.192703	0.0175177	0.0207825	0	0.0161407	0.462072	0.710015	0.592179	0.396911	0.301474	0.128547	0.0953175	0.135055
166	Bacteria; Firmicutes; Erysipelotrichia; Erysipelotrichales; Erysipelotrichaceae	GQ175387	100	863	0.0160507	0.0143926	0.0689417	0.0130208	0.0770416	0.0634451	0.105239	0.0581734	0.0136705	0.0106838	0.0230894	0.0436491	0.0643418	0.0764234	0.0610724	0.0715564	0.306866	0.278702	0.249706	0.171685	0.0136017	0.0511098	0.0188513	0	0.155852	0.145448	0.268296	0.218397	0.0875887	0.0727386	0.120733	0.121056	0.207932	0.224215	0.0893855	0.0858185	0.0334971	0.0296648	0.0238294	0.0168819
167	Bacteria; Firmicutes; Clostridia; Clostridiales; Ruminococcaceae; Oscillibacter	GU170991	97.45	16	0.0722282	0.0575705	0.0172354	0.0260417	0.0210113	0.0317225	0.0818522	0.116347	0.0683527	0.0641026	0.0461787	0.0290994	0.0900785	0.127372	0.0977159	0.155039	0.134254	0.0539423	0.073443	0.0924459	0.0408052	0.131425	0.056554	0.0818414	0.0283366	0.0598905	0.0298107	0.0513875	0.0875887	0.0987167	0.0768302	0.104915	0.0539084	0.130792	0.111732	0.0429092	0.0893256	0.0692178	0.0714881	0.126614
168	Bacteria; Firmicutes; Clostridia; Clostridiales; Ruminococcaceae	EF701939	99.71	129	0	0	0	0	0.00700378	0	0	0	0.546822	0.480769	0.357885	0.378292	0.115815	0.0891606	0.195432	0.214669	0	0	0	0	0.0680087	0.0073014	0.0377027	0.0409207	0	0	0	0	0	0	0.0219515	0	0	0	0	0.0107273	0	0	0	0
169	Bacteria; Firmicutes; Clostridia; Clostridiales; Lachnospiraceae	DQ327579	98.32	32	0.0481522	0.0143926	0	0	0.0420227	0.0845934	0.070159	0.0581734	0.0136705	0	0	0	0.167289	0.127372	0.0366435	0.0477042	0.0958957	0.071923	0.161575	0.118859	0.0272035	0	0.00628378	0.0102302	0.0566733	0.0171116	0	0.0256937	0.140142	0.114304	0.142685	0.161407	0.0539084	0.0747384	0.0670391	0.0107273	0.0669942	0.158212	0.0357441	0.0422048
170	Bacteria; Firmicutes; Clostridia; Clostridiales; Ruminococcaceae	HE814316	100	2008	0.244773	0.244675	0.18959	0.130208	0	0	0	0	0.464798	0.566239	0.230894	0.305543	0.295972	0.331168	0.232075	0.465116	0.0383583	0.0269711	0	0.0264131	0.0136017	0.0146028	0.0502702	0.0204604	0.0566733	0.0941136	0.0596214	0.0513875	1.05982	1.20019	1.05367	0.750545	0.00770119	0.0186846	0.0223464	0	0.0111657	0.0197765	0.0238294	0.0422048
171	Bacteria; Firmicutes; Clostridia; Clostridiales; Lachnospiraceae	AB075653	99.71	648	0.0642029	0.143926	0.120648	0.130208	0	0	0	0	0.0820232	0.0641026	0.0230894	0.0581987	0.283104	0.267482	0.305362	0.429338	0.0575374	0.0539423	0	0.00660328	0.0136017	0.0146028	0.0314189	0.0306905	0.0708416	0.0513347	0.0447161	0.0513875	0.0437943	0.0727386	0.043903	0.153337	0.0231036	0.0560538	0.0670391	0.0429092	0	0	0	0.0253229
172	Bacteria; Firmicutes; Clostridia; Clostridiales; Ruminococcaceae; Faecalibacterium	JF798083	99.45	285	0.521648	0.27346	0.310238	0.182292	0.46225	0.190335	0.25725	0.290867	0.0273411	0.0106838	0.0115447	0	0.0128684	0.0127372	0.024429	0.0715564	0.901419	0.827115	0.940071	0.812203	0.0136017	0	0.0314189	0.0409207	0.184188	0.231006	0.447161	0.578109	0.0350355	0.0571518	0.0987817	0.185619	0.677705	0.523169	0.301676	0.16091	0.256811	0.257095	0.333611	0.379843
173	Bacteria; Firmicutes; Clostridia; Clostridiales; Lachnospiraceae	JF781797	100	787	0.0642029	0.0863558	0.0517063	0.0260417	0.322174	0.359522	0.210477	0.189063	0.328093	0.34188	0.103902	0.276444	0.0386051	0.0127372	0.0610724	0.0715564	1.45761	0.854086	0.220329	0.310354	0.054407	0.0511098	0.0691215	0.0102302	0.0708416	0.102669	0.149054	0.102775	0.0875887	0.0883255	0.109757	0.234041	0.0770119	0.0560538	0.0670391	0.0750912	0.178651	0.22743	0.0595735	0.219465
174	Bacteria	HQ705106	100	2672	0.0441395	0.0143926	0.0861772	0.078125	0.0840454	0.0740192	0.105239	0.101803	0.0136705	0.0641026	0.0808127	0.0727484	0.0128684	0.0636862	0.024429	0.0596303	0.0767165	0.0899038	0.10282	0.0330164	0.0272035	0.0219042	0.0377027	0.0409207	0.042505	0.0941136	0.119243	0.24409	0.0437943	0.0727386	0.252442	0.298604	0.0616095	0.0186846	0	0.0214546	0.0111657	0.00988826	0.0119147	0.0168819
175	Bacteria; Firmicutes; Clostridia; Clostridiales; Ruminococcaceae; Pseudoflavonifractor	DQ015070	93.2	3	0.0601902	0.0143926	0.0344709	0.0260417	0.0140076	0.0105742	0.0350795	0.0581734	0.24607	0.160256	0.150081	0.0290994	0.102947	0.0891606	0.0977159	0.0834824	0.0383583	0.00899038	0	0.0132066	0.0272035	0.0292056	0	0.0102302	0.0850099	0.0342231	0	0.0128469	0	0	0.0109757	0	0.0616095	0	0.100559	0.128728	0.133988	0.158212	0.0238294	0.0844096
176	Bacteria; Firmicutes; Clostridia; Clostridiales; Ruminococcaceae; Anaerotruncus	DQ455846	100	446	0	0.0143926	0	0	0.0700378	0.0105742	0.128625	0.145433	0.273411	0.160256	0.138536	0.218245	0	0	0	0	0.0575374	0.00899038	0.0146886	0.0198098	0.0136017	0	0.00628378	0.0102302	0	0	0.0298107	0.0256937	0	0	0	0	0.115518	0.186846	0.368715	0.300365	0.167485	0.128547	0.0953175	0.0928505
177	Bacteria; Firmicutes; Clostridia; Clostridiales; Ruminococcaceae; Subdoligranulum	EU873648	94.92	10	0	0	0	0	0	0	0	0	0	0	0	0	0	0	0	0	0	0	0	0	0	0	0	0	0	0	0	0	0.560568	0.581909	0.120733	0.185619	0	0	0	0	0	0	0	0
178	Bacteria	GU620550	93.65	17	0.00401268	0	0.0172354	0.0260417	0	0.0211484	0.0116932	0	0.0136705	0.0213675	0.0230894	0.0436491	0	0	0	0	0.0575374	0.0539423	0.073443	0.0858426	0	0	0	0	0	0	0	0	0.227731	0.218216	0.0878059	0.145267	0.00770119	0.0186846	0.0446927	0.0321819	0.0781599	0.0296648	0.0595735	0.0928505
179	Bacteria	JQ084300	96.14	14	0	0	0	0	0	0	0	0	0.123035	0.117521	0.0923574	0.0727484	0.0257367	0	0.024429	0.0119261	0.0191791	0	0.073443	0.112256	0.0680087	0.167932	0.0816891	0.0409207	0.0141683	0.0171116	0	0	0	0	0	0	0	0	0	0	0.31264	0.375754	0.214464	0.26167
180	Bacteria	JX643820	99.13	37	0	0	0	0	0	0	0	0	0.464798	0.630342	1.5239	0.712935	0	0	0	0	0	0	0	0	0.0408052	0.0073014	0.0251351	0.0204604	0	0	0	0	0	0.00519561	0	0	0	0	0	0	0	0	0	0
181	Bacteria; Firmicutes; Clostridia; Clostridiales; Ruminococcaceae; Faecalibacterium	AF376211	99.42	56	0.0361141	0.0287853	0.0517063	0.0260417	0.00700378	0	0	0	0.150376	0.235043	0.115447	0.189146	0.0514734	0.0127372	0.0732869	0.119261	0	0	0.0440658	0	0.0408052	0.0146028	0.00628378	0	0	0	0	0	0	0	0	0	0	0	0	0	0.23448	0.0988826	0.357441	0.278552
182	Bacteria; Firmicutes; Clostridia; Clostridiales; Ruminococcaceae	GQ871738	98.07	20	0.012038	0	0	0.0520833	0.0700378	0.0317225	0.0818522	0.0290867	0.0683527	0.0213675	0.034634	0.0290994	0.15442	0.267482	0.10993	0.166965	0.0958957	0.071923	0.0881316	0.0462229	0.0952122	0.0657126	0.0439864	0.0613811	0.0708416	0.0513347	0.134148	0.115622	0.341596	0.405258	0.043903	0.112985	0.246438	0.298954	0.178771	0.182364	0.256811	0.118659	0.20255	0.185701
183	Bacteria; Firmicutes; Clostridia; Clostridiales; Ruminococcaceae	HE814332	99.73	1099	0.0280888	0.0143926	0.0172354	0.0390625	0.0560303	0.0528709	0.0233863	0.0581734	0.0546822	0.0320513	0.034634	0.0727484	0.0386051	0.0636862	0.0855014	0.155039	0.191791	0.107885	0.073443	0.118859	0	0	0	0.0102302	0.0566733	0.0598905	0	0.0513875	0.0525532	0.0831298	0.0548787	0.0564926	0.123219	0.186846	0.0446927	0.0429092	0.0111657	0	0.0119147	0.0337638
184	Bacteria; Firmicutes; Clostridia; Clostridiales; Lachnospiraceae; Lachnospiracea_incertae_sedis	JF781808	100	508	0.0642029	0.0431779	0.103413	0.0260417	0.133072	0.179761	0.105239	0.101803	0.0273411	0.0534188	0.0115447	0.0436491	0.0257367	0.0636862	0.134359	0.0954085	0.517837	0.395577	0.249706	0.191495	0	0	0.0188513	0.0306905	0.042505	0.0684463	0.104337	0.192703	0.0963476	0.0831298	0.0548787	0.137196	0.123219	0.130792	0.0558659	0.0429092	0.0669942	0.0791061	0.154891	0.143496
185	Bacteria	EU464261	99.14	322	0	0	0	0	0.224121	0.179761	0.268943	0.232693	0.109364	0	0	0.0581987	0.0386051	0.0764234	0.0122145	0.0238521	0	0	0.0440658	0.0132066	0	0.0073014	0.00628378	0.0204604	0	0.0171116	0	0.0128469	0	0	0	0.00807037	0	0.0186846	0	0	0.0781599	0.0395531	0.0834028	0.126614
186	Bacteria; Firmicutes; Clostridia; Clostridiales; Ruminococcaceae	FJ366055	98.4	59	0.0441395	0.0143926	0.0172354	0	0.0840454	0.0422967	0.0818522	0.13089	0	0	0.0115447	0	0.0772101	0.0382117	0.024429	0.0715564	0.0191791	0.0179808	0.073443	0.0330164	0.054407	0.073014	0.00628378	0.0204604	0.0991782	0.0684463	0.0447161	0.0770812	0.30656	0.322128	0.504884	0.387378	0.038506	0.0560538	0.0446927	0.0321819	0.111657	0.0889944	0.0238294	0.126614
187	Bacteria; Firmicutes; Clostridia; Clostridiales	JF781629	100	755	0.00401268	0	0	0.0130208	0.20311	0.222058	0.140318	0.189063	0.0136705	0	0.0115447	0	0	0.0254745	0.024429	0.0357782	0.0383583	0.071923	0.132197	0.0528262	0.0136017	0.0219042	0.0188513	0.0102302	0.0283366	0.00855578	0.0298107	0	0.00875887	0.00519561	0	0	0.115518	0.2429	0.223464	0.214546	0.0111657	0.0395531	0.0357441	0.0506457
188	Bacteria; Firmicutes; Clostridia; Clostridiales; Ruminococcaceae	HE814278	100	590	0	0	0	0	0.280151	0.158613	0.187091	0.26178	0.24607	0.138889	0.230894	0.189146	0.0128684	0.0127372	0.0122145	0.0477042	0	0.0449519	0.073443	0.0132066	0.0408052	0.036507	0.0816891	0.0204604	0.127515	0.0171116	0.0298107	0.0642343	0	0	0.0329272	0.0161407	0.0308048	0.0373692	0.0446927	0.0214546	0.15632	0.0593296	0.131062	0.0759686
189	Bacteria; Bacteroidetes; Bacteroidia; Bacteroidales; Bacteroidaceae; Bacteroides	FJ509667	100	516	0	0	0	0	0.31517	0.444115	0.350795	0.538104	0	0	0	0	0.0257367	0.0127372	0	0	0	0.00899038	0	0	0	0.0073014	0	0.0102302	0.0141683	0.00855578	0	0.0128469	0	0	0	0.0161407	0	0.0373692	0	0.0107273	0.468959	0.296648	0.119147	0.0506457
190	Bacteria; Firmicutes; Clostridia; Clostridiales; Ruminococcaceae; Subdoligranulum	EU873648	96.19	6	0	0	0	0	0	0	0	0	0	0	0	0.0145497	0	0	0	0	0	0	0	0	0.244831	0.328563	0.779188	0.675192	0	0	0	0	0	0	0	0	0	0	0	0	0	0	0	0.00844096
191	Bacteria; Bacteroidetes; Bacteroidia; Bacteroidales; Rikenellaceae; Rikenella	GQ175488	93.7	2	0	0.0143926	0	0.0130208	0	0	0	0	0.437457	0.363248	0.0692681	0.0872981	0.167289	0.254745	0.207646	0.369708	0	0	0	0	0	0	0	0	0	0	0	0	0	0.00519561	0	0	0	0	0	0	0	0	0	0
192	Bacteria; Firmicutes; Clostridia; Clostridiales; Ruminococcaceae	EF434341	94.49	7	0	0	0	0	0.0210113	0.0317225	0	0.0145433	0.0273411	0.0106838	0	0.0290994	0.0386051	0	0.0122145	0.0357782	0	0.0539423	0.0293772	0.0462229	0.0272035	0.0657126	0.144527	0.214834	0.0141683	0.00855578	0.0447161	0.0256937	0.0175177	0.0103912	0.0109757	0.00807037	0.00770119	0.0186846	0.0446927	0.0750912	0.0893256	0.0395531	0.0119147	0.0759686
193	Bacteria; Firmicutes; Clostridia; Clostridiales; Lachnospiraceae	JF781956	92.78	2	0.0401268	0.0143926	0	0.0130208	0.0490265	0.0211484	0.0467727	0.0290867	0.0820232	0.0534188	0.115447	0.101848	0.0386051	0	0.024429	0	0.0958957	0.107885	0.10282	0.0528262	0	0.0073014	0.0125676	0.0102302	0.0141683	0.0256674	0	0.0256937	0.183936	0.161064	0.120733	0.177548	0.038506	0.0373692	0.0111732	0.0214546	0.0669942	0.0494413	0.0357441	0.0844096
194	Bacteria; Firmicutes; Clostridia; Clostridiales; Ruminococcaceae	FJ371808	98.86	29	0.0240761	0.0143926	0	0	0.0770416	0.0740192	0.0584659	0.116347	0.109364	0.106838	0.034634	0.0727484	0.128684	0.0127372	0.024429	0.0119261	0.134254	0.0988942	0	0.0858426	0.0272035	0.0146028	0.0691215	0.0613811	0.0566733	0.0342231	0.0298107	0	0.0525532	0.0311737	0.0219515	0.0242111	0.0154024	0.0186846	0.0335196	0.0107273	0.0669942	0.0692178	0.0119147	0.0422048
195	Bacteria; Firmicutes; Clostridia; Clostridiales	JF781714	96.88	631	0	0	0	0	0	0	0	0	0.0136705	0	0	0	0	0	0	0	0	0	0	0	0.217628	0.124124	0.370743	0.480818	0	0	0	0	0	0	0	0	0	0	0	0	0	0	0	0
196	Bacteria; Bacteroidetes; Bacteroidia; Bacteroidales; Bacteroidaceae; Bacteroides	HQ752009	100	1251	0.0722282	0.100748	0.0344709	0.0390625	0.0350189	0.0528709	0.0350795	0.04363	0.0273411	0.0213675	0.0577234	0.0290994	0.0128684	0.0254745	0.024429	0.0834824	0.0191791	0.0359615	0.0293772	0.0528262	0.122416	0.146028	0.125676	0.122762	0.113347	0.0598905	0.0149054	0.0642343	0.0350355	0	0.0219515	0.0242111	0.0462072	0.130792	0.0670391	0.0321819	0.0223314	0.0296648	0.0238294	0.0675276
197	Bacteria; Firmicutes; Clostridia; Clostridiales	JN884154	94.68	169	0.0401268	0	0.0172354	0.0130208	0.105057	0.0951676	0.0584659	0.0145433	0.0820232	0.0854701	0.115447	0.0727484	0.0128684	0.0127372	0.0366435	0	0.0958957	0.0539423	0.0587544	0.0594295	0	0.0146028	0.0251351	0.0204604	0.0566733	0.0941136	0.0894321	0.0642343	0	0.0363693	0.0109757	0.0242111	0.0462072	0.0373692	0.0446927	0.0107273	0.0446628	0.0296648	0.0953175	0.0928505
198	Bacteria; Proteobacteria; Deltaproteobacteria; Desulfovibrionales; Desulfovibrionaceae	JN554559	100	518	0.0240761	0.0287853	0.0172354	0.0130208	0.0420227	0.0951676	0.0116932	0.0290867	0.0683527	0.0320513	0.138536	0.160047	0	0.0382117	0.0122145	0.107335	0	0.0179808	0.0440658	0.0660328	0.0952122	0.0292056	0.0942566	0.143223	0.0566733	0.0171116	0.0298107	0	0.0350355	0.0311737	0.0329272	0.0242111	0	0.0186846	0	0	0.0669942	0.0692178	0.0357441	0.0422048
199	Bacteria	EU844554	92.68	4	0	0	0	0	0	0	0	0	0.164046	0.202991	0.588779	0.509239	0	0	0	0	0	0	0	0	0.0272035	0.0073014	0.2325	0.214834	0	0	0	0	0	0.00519561	0.0109757	0	0	0	0	0	0	0.00988826	0	0
200	Bacteria; Firmicutes; Clostridia; Clostridiales; Ruminococcaceae	DQ793626	97.78	73	0.0682156	0.0719632	0.0344709	0.0260417	0.0350189	0.0422967	0.0116932	0.0145433	0.0410116	0.0213675	0	0.0436491	0.0643418	0.0891606	0.0488579	0.0715564	0.172612	0.134856	0.0881316	0.171685	0.0136017	0.0292056	0.113108	0.0306905	0.042505	0.00855578	0.0596214	0.0256937	0.00875887	0.0103912	0.0109757	0.0161407	0.269542	0.2429	0.134078	0.0965458	0.0669942	0.128547	0.0357441	0.0675276
201	Bacteria	GU104998	94.2	4	0.0160507	0.0143926	0	0	0.00700378	0.0105742	0.0233863	0.0145433	0.0410116	0	0	0	0.0128684	0.0127372	0	0.0238521	0.0191791	0.0179808	0	0.0132066	0.0680087	0.073014	0.056554	0.0511509	0	0.0513347	0.0149054	0	0.254007	0.223411	0.263418	0.330885	0	0.0186846	0.0446927	0	0.0558285	0.0593296	0.0476588	0.0253229
202	Bacteria; Firmicutes; Clostridia; Clostridiales	HE814519	100	387	0.0601902	0.129534	0.0861772	0.0520833	0	0	0	0	0.0956938	0.0213675	0.138536	0.130947	0	0.0127372	0.0122145	0.0119261	0.0383583	0.0359615	0.0293772	0.0396197	0.122416	0.0949182	0.0314189	0.0511509	0.0141683	0	0	0.0513875	0	0.0103912	0	0.00807037	0.038506	0.224215	0.134078	0.0858185	0.0111657	0.0197765	0	0
203	Bacteria	AM277516	93.19	2	0	0	0	0	0	0.0105742	0.549579	0.727167	0	0	0.0115447	0	0	0	0	0	0	0	0	0	0	0	0	0	0	0	0	0	0	0	0	0	0	0	0	0	0	0.0197765	0.0119147	0.0253229
204	Bacteria; Firmicutes; Clostridia; Clostridiales	JF798197	99.72	218	0	0	0	0	0	0	0.070159	0.0290867	0.0136705	0.0106838	0.0692681	0.145497	0	0	0	0	0.0575374	0.0179808	0.0587544	0.0660328	0.054407	0.0146028	0.0754053	0.112532	0	0	0	0	0.0437943	0.0883255	0	0	0	0	0	0	0.0781599	0.0395531	0.0476588	0.0844096
205	Bacteria; Firmicutes; Clostridia; Clostridiales; Ruminococcaceae; Oscillibacter	DQ456220	100	1283	0.0361141	0.0719632	0.0172354	0.0130208	0.0700378	0.0105742	0.140318	0.17452	0.0956938	0.0534188	0	0.0581987	0.128684	0.152847	0.0977159	0.202743	0.0383583	0.0179808	0.0293772	0.00660328	0.258433	0.124124	0.056554	0.0818414	0.0566733	0.102669	0.0894321	0.128469	0.0963476	0.103912	0.0219515	0.0564926	0.277243	0.261584	0.49162	0.343274	0.379634	0.266983	0.214464	0.295433
206	Bacteria; Firmicutes; Clostridia; Clostridiales; Ruminococcaceae; Clostridium IV	HE814410	99.72	184	0.0401268	0.0287853	0.0517063	0.078125	0.063034	0.0317225	0.0350795	0.101803	0.0410116	0.042735	0.0230894	0.0145497	0	0.0636862	0.024429	0.0238521	0.0191791	0.0539423	0.0587544	0.0462229	0.0272035	0.0438084	0.056554	0.0409207	0	0.0171116	0.0298107	0.0256937	0.0437943	0.0935211	0.0329272	0.0242111	0.0462072	0.0560538	0	0.0321819	0.0781599	0.118659	0.0595735	0.0337638
207	Bacteria	JQ185527	92.24	2	0	0	0	0	0.00700378	0	0	0	0	0	0.115447	0.0727484	0	0	0	0	0	0	0	0	0.0408052	0.036507	0.00628378	0	0	0.00855578	0	0	0.236489	0.12989	0.230491	0.395448	0	0	0	0	0	0	0	0
208	Bacteria; Firmicutes; Clostridia; Clostridiales; Ruminococcaceae; Subdoligranulum	EU873659	98.17	15	0.012038	0.0287853	0.0861772	0.078125	0.20311	0.179761	0.0350795	0	0	0	0	0	0.386051	0.203796	0.268719	0.357782	0.767165	0.764182	0.367215	0.34337	0	0.036507	0	0.0102302	0.0991782	0.0770021	0.238486	0.154162	0.0262766	0.00519561	0	0	0.115518	0.168161	0.0223464	0.0429092	0	0	0	0.00844096
209	Bacteria	AB080879	99.43	223	0.116368	0.100748	0.0517063	0.0651042	0.154083	0.169187	0.163704	0.116347	0.177717	0.128205	0.115447	0.145497	0.102947	0.0636862	0.0732869	0.107335	0.134254	0.0988942	0.146886	0.0792393	0.0408052	0.0146028	0.0691215	0.0409207	0.0991782	0.0427789	0.0149054	0.0385406	0.227731	0.202629	0.263418	0.298604	0.0154024	0.0560538	0.111732	0.0750912	0.279142	0.187877	0.214464	0.346079
210	Bacteria; Firmicutes; Clostridia; Clostridiales; Clostridiales_Incertae Sedis XIII	DQ793910	95.83	46	0.0280888	0	0.0172354	0.0260417	0.0840454	0.0845934	0.0467727	0.0727167	0.0273411	0.0213675	0.034634	0.0581987	0.0257367	0.0382117	0.0977159	0.0238521	0.0383583	0.0809134	0.0587544	0.0528262	0	0	0	0.0102302	0.0141683	0.0770021	0.0447161	0.0385406	0.0788298	0.0519561	0.0329272	0.0807037	0.0231036	0.0186846	0.0446927	0.0429092	0.0893256	0.0593296	0.107232	0.0422048
211	Bacteria; Proteobacteria	GU171168	100	584	0	0	0	0	0	0	0	0	0.123035	0.0534188	0.126991	0.145497	0	0	0	0	0	0.00899038	0	0	0.0408052	0.0584112	0.226216	0.194373	0	0	0	0	0	0	0	0	0	0	0	0	0.0223314	0	0.0834028	0.0506457
212	Bacteria; Firmicutes; Clostridia; Clostridiales; Lachnospiraceae	GU171183	99.73	690	0	0	0	0	0	0	0.0116932	0.0581734	0.123035	0.106838	0.242438	0.276444	0.0257367	0	0.0122145	0	0.0767165	0.143846	0.117509	0.0990491	0.0952122	0.0438084	0.226216	0.132992	0.0141683	0.0171116	0	0	0	0.0103912	0	0.0161407	0	0	0.0111732	0.0214546	0.0446628	0.0692178	0.0595735	0.0759686
213	Bacteria; Firmicutes; Clostridia; Clostridiales; Ruminococcaceae	HE814294	98.91	47	0.0280888	0.0143926	0.0689417	0.0520833	0.20311	0.148038	0.0467727	0.0727167	0.150376	0.117521	0.103902	0.0872981	0.0128684	0.0764234	0.0122145	0.0596303	0.0383583	0.0899038	0.146886	0.151875	0.258433	0.277453	0.314189	0.265985	0.0708416	0.0513347	0.119243	0.0770812	0	0.00519561	0.0658545	0.0161407	0.0847131	0.0373692	0.100559	0.182364	0.0893256	0.0791061	0.0714881	0.118173
214	Bacteria; Firmicutes; Clostridia; Clostridiales; Ruminococcaceae	AM692714	99.72	264	0.00802536	0.0143926	0	0	0.0840454	0.0211484	0.070159	0.04363	0	0.0213675	0.0577234	0.130947	0.0643418	0	0	0.0238521	0.0383583	0	0	0.0396197	0	0.0073014	0.10054	0.0716113	0.0850099	0.0171116	0.0894321	0.0770812	0.0788298	0.0415649	0.043903	0.0242111	0.00770119	0.0186846	0.0111732	0.0107273	0.0446628	0.0494413	0.0238294	0.0253229
215	Bacteria; Firmicutes; Clostridia; Clostridiales; Ruminococcaceae	HQ814928	100	432	0.0280888	0.0143926	0	0.0390625	0.0490265	0.0211484	0.0584659	0.0145433	0.0820232	0.0747863	0.034634	0.0436491	0	0	0	0	0.0191791	0.0179808	0.0440658	0.0462229	0.0136017	0.0292056	0.0314189	0.0716113	0.0283366	0.0342231	0.0149054	0.0128469	0.0175177	0.00519561	0.0219515	0	0.00770119	0.0186846	0.100559	0.128728	0	0	0	0
216	Bacteria; Firmicutes; Clostridia; Clostridiales; Ruminococcaceae; Butyricicoccus	HE814330	99.73	265	0.012038	0	0.0344709	0.0260417	0.0910492	0.0528709	0.0116932	0.0290867	0.0546822	0.0534188	0.0230894	0.0581987	0.115815	0.0509489	0.0610724	0.0596303	0.0383583	0.107885	0.0881316	0.118859	0.0136017	0.0146028	0.0502702	0.112532	0.0283366	0.0427789	0.0447161	0.0642343	0.122624	0.114304	0.0768302	0.0484222	0.0308048	0	0.0335196	0.0643639	0.178651	0.128547	0.131062	0.109732
217	Bacteria; Firmicutes; Clostridia; Clostridiales; Ruminococcaceae	EU767291	99.72	160	0.0240761	0.0143926	0.0172354	0.0130208	0.0210113	0.0105742	0.0233863	0.0145433	0.0136705	0	0.0230894	0.0581987	0	0	0.0122145	0	0.0383583	0.0269711	0.0293772	0.0330164	0.0272035	0	0.0377027	0	0.0141683	0	0.0596214	0	0.0700709	0.0831298	0.043903	0.0484222	0.0231036	0	0.0335196	0.0107273	0.0223314	0.00988826	0.0357441	0.0168819
218	Bacteria	GU631519	97.28	16	0.0240761	0.0431779	0.0344709	0.0130208	0.0210113	0	0	0.0145433	0	0.0106838	0	0.0145497	0.0257367	0.0127372	0.024429	0.0357782	0.0767165	0.0449519	0.073443	0.0792393	0.0272035	0.0511098	0.0125676	0.0409207	0	0.0342231	0	0.0128469	0.0262766	0.067543	0.109757	0.145267	0.0231036	0	0.0335196	0.0107273	0.0111657	0.0395531	0.0595735	0.0168819
219	Bacteria; Firmicutes	JF781745	99.72	181	0.0240761	0.0719632	0	0	0.0210113	0.0317225	0.0116932	0.04363	0.0410116	0.0106838	0.0230894	0.0145497	0.0128684	0	0	0	0.134254	0.0539423	0.073443	0.0990491	0.122416	0.0657126	0.10054	0.153453	0	0.0598905	0.0149054	0	0.00875887	0.00519561	0.0219515	0.0242111	0.0462072	0.0560538	0.0111732	0.0214546	0.167485	0.247207	0.154891	0.17726
220	Bacteria; Firmicutes; Negativicutes; Selenomonadales; Acidaminococcaceae; Phascolarctobacterium	FJ510908	99.72	450	0	0	0	0	0	0	0.0116932	0	0	0.0106838	0	0	0	0	0	0	0	0	0	0	0.149619	0.0803154	0.0125676	0.0409207	0	0	0	0	0	0.0103912	0.0329272	0.0161407	0	0	0	0	0.122823	0.148324	0.297867	0.219465
221	Bacteria; Firmicutes; Clostridia; Clostridiales; Ruminococcaceae	AM277638	99.45	88	0.00802536	0	0	0	0.105057	0.0634451	0.0818522	0.116347	0	0.0106838	0	0.0145497	0.0772101	0.14011	0.0488579	0.119261	0.115075	0.0359615	0	0.0594295	0.0408052	0.0584112	0.00628378	0.0204604	0.0283366	0.0171116	0	0	0.0262766	0.0155868	0.0109757	0.0242111	0	0.0373692	0.100559	0.0536366	0.133988	0.118659	0.0476588	0.0759686
222	Bacteria; Firmicutes; Clostridia; Clostridiales; Ruminococcaceae; Anaerotruncus	FJ366425	99.46	182	0.0200634	0	0.0344709	0.0520833	0.0910492	0.0740192	0.0350795	0.0145433	0.0136705	0.0106838	0	0.0436491	0.0257367	0.0382117	0.0122145	0.0119261	0.115075	0.0179808	0.0293772	0.0528262	0.0816104	0.0292056	0.0816891	0.0409207	0	0.0256674	0.0596214	0.0642343	0.0525532	0.155868	0.0987817	0.0484222	0.038506	0.0373692	0.0558659	0.0429092	0.0223314	0.0692178	0.0476588	0.0337638
223	Bacteria; Firmicutes; Clostridia; Clostridiales	JF781720	100	428	0.0321014	0.0143926	0.0344709	0.130208	0.0420227	0.0740192	0.0116932	0.0581734	0.0410116	0	0.0230894	0.0145497	0	0.0127372	0	0	0.0383583	0.071923	0.132197	0.072636	0	0.0073014	0	0	0.0283366	0.00855578	0.0298107	0.0128469	0	0	0	0	0.0847131	0.112108	0.100559	0.0965458	0.0111657	0.0593296	0.0238294	0.0168819
224	Bacteria; Firmicutes; Clostridia; Clostridiales; Ruminococcaceae	AB742099	91.67	4	0.152482	0.0863558	0.0172354	0.117188	0.0140076	0	0.0233863	0	0.0956938	0.0106838	0.0230894	0.0290994	0	0	0	0	0	0.00899038	0.0146886	0	0.054407	0.073014	0	0	0.0141683	0.00855578	0	0	0	0	0.0109757	0	0.00770119	0	0.0111732	0.0107273	0.0223314	0.0395531	0.0238294	0.00844096
225	Bacteria; Firmicutes; Bacilli; Lactobacillales; Lactobacillaceae; Lactobacillus	CP002844	100	1245	0.128406	0.0287853	0.0689417	0.117188	0.00700378	0.0317225	0	0.0581734	0.0683527	0.106838	0.0808127	0.0290994	0.0128684	0.0636862	0.0977159	0.0596303	0.21097	0.0899038	0.073443	0.0462229	0.0272035	0.0219042	0.10054	0.153453	0.0141683	0.0256674	0	0.0128469	0.332837	0.254585	0.219515	0.443871	0.0847131	0	0.0670391	0.0536366	0.0669942	0.0988826	0.0953175	0.0337638
226	Bacteria; Firmicutes; Clostridia; Clostridiales; Lachnospiraceae	JF781622	100	552	0.0642029	0.0431779	0.0344709	0	0.00700378	0	0	0	0.0136705	0.0747863	0	0.0290994	0.0257367	0.0509489	0.0366435	0.0477042	0.0575374	0.0629327	0.0146886	0.00660328	0	0	0	0	0.0850099	0.145448	0.149054	0.179856	0.0700709	0.067543	0.142685	0.0564926	0.0693107	0.112108	0.0558659	0.0536366	0.0558285	0.00988826	0.0714881	0.0422048
227	Bacteria; Firmicutes; Clostridia; Clostridiales; Ruminococcaceae; Anaerotruncus	JF781611	98.67	22	0.0200634	0.0287853	0	0	0.0490265	0.0211484	0	0	0.0136705	0	0.0461787	0.0290994	0.0257367	0	0	0	0	0	0	0	0.448857	0.357769	0.201081	0.245524	0	0	0	0	0	0	0	0.00807037	0	0.0186846	0	0	0	0	0	0
228	Bacteria; Firmicutes; Clostridia; Clostridiales; Ruminococcaceae	JF781866	100	633	0.0642029	0.0431779	0	0.0390625	0.105057	0.0211484	0.0350795	0.04363	0.0136705	0.042735	0.0461787	0.0145497	0.115815	0.152847	0.0488579	0.178891	0.0383583	0.0269711	0.073443	0.0462229	0.0272035	0.0219042	0.0754053	0.102302	0.0708416	0.0427789	0.0596214	0.0770812	0.183936	0.119499	0.0548787	0.0726334	0.0308048	0.0373692	0.0223464	0.0214546	0.0893256	0.0988826	0.0476588	0.0675276
229	Bacteria; Firmicutes	GQ182434	89.67	2	0.0240761	0.0143926	0	0.0260417	0.063034	0.0105742	0.0350795	0	0	0	0.0115447	0	0	0.0382117	0.024429	0.0715564	0.0575374	0.0539423	0.0587544	0.0198098	0.0408052	0.0146028	0.00628378	0.0306905	0.0283366	0.0427789	0.104337	0.0256937	0.0175177	0.0103912	0.0548787	0.0403519	0.00770119	0.0373692	0.0111732	0.0214546	0.0111657	0.00988826	0	0.0422048
230	Bacteria; Firmicutes; Clostridia; Clostridiales; Ruminococcaceae	DQ793648	98.91	33	0	0	0	0	0.00700378	0	0	0	0.0683527	0.106838	0.034634	0.0145497	0.0128684	0.0509489	0.0366435	0.0357782	0.326045	0.197788	0.308461	0.217908	0.285637	0.386974	0.163378	0.194373	0	0.00855578	0	0	0	0.0103912	0	0	0	0	0	0	0.0111657	0.0296648	0.0476588	0.0253229
231	Bacteria	FJ366396	94.13	3	0.0240761	0	0	0	0.0210113	0	0.0350795	0.0290867	0.0136705	0.0106838	0.0230894	0	0	0	0.0488579	0.0238521	0	0.0359615	0.0293772	0	0	0	0	0.0102302	0.042505	0.0256674	0.0149054	0.0128469	0.00875887	0.00519561	0.0987817	0.0726334	0.0154024	0.0186846	0.0223464	0.0107273	0.0111657	0.0791061	0.0119147	0.0337638
232	Bacteria; Firmicutes; Clostridia; Clostridiales; Ruminococcaceae; Pseudoflavonifractor	FJ505502	99.42	114	0.0762409	0.0431779	0.172354	0.195312	0.0770416	0.0951676	0.0467727	0.0727167	0.164046	0.106838	0.0808127	0.174596	0.128684	0.152847	0.0122145	0.0238521	0.249329	0.278702	0.264395	0.158479	0.0680087	0.073014	0.0188513	0.0102302	0.198356	0.299452	0.208675	0.167009	0.280284	0.384476	0.274394	0.330885	0.223335	0.112108	0.335196	0.311092	0.111657	0.138436	0.131062	0.202583
233	Bacteria; Firmicutes; Clostridia; Clostridiales; Ruminococcaceae; Oscillibacter	DQ456091	100	702	0.0200634	0.0287853	0.0172354	0	0.00700378	0	0.0467727	0.0581734	0	0.0320513	0	0.0145497	0.0514734	0.0127372	0.0122145	0.0357782	0.0767165	0.0539423	0.0440658	0.0264131	0	0	0	0	0.0283366	0.0256674	0	0.0128469	0.105106	0.0467605	0.0878059	0.064563	0.0154024	0	0.0223464	0.0536366	0.0781599	0.108771	0.107232	0.0253229
234	Bacteria; Firmicutes	JF781792	96.02	210	0.100317	0.100748	0.0172354	0.0130208	0	0	0	0.0145433	0	0.0213675	0	0.0145497	0	0.0127372	0.0122145	0.0238521	0.0191791	0.00899038	0.0146886	0.0132066	0.054407	0.036507	0.0188513	0	0.0708416	0.0427789	0.0447161	0.0385406	0	0	0.0109757	0	0.0924143	0.130792	0.0893855	0.182364	0.0334971	0.0395531	0.0119147	0.0253229
235	Bacteria; Firmicutes; Clostridia; Clostridiales; Ruminococcaceae	HQ779843	100	804	0	0	0	0	0	0	0	0	0	0	0	0	0	0	0	0	0	0	0.0146886	0.00660328	0	0	0	0	0	0	0	0	0.148901	0.21302	0.197563	0.161407	0	0	0	0	0	0	0	0
236	Bacteria	EU468626	95.61	4	0	0	0	0	0	0	0	0	0.191388	0.213675	0.323251	0.378292	0	0	0	0	0	0	0	0	0.122416	0.0803154	0.0188513	0	0	0	0	0	0	0	0	0	0	0	0	0	0	0	0	0
237	Bacteria	AY916363	99.44	121	0	0	0	0	0	0.0105742	0.0818522	0.08726	0.0273411	0.0106838	0.0577234	0.0436491	0	0	0	0	0.287687	0.260721	0.249706	0.34337	0.054407	0.0073014	0.0628378	0.0511509	0	0	0	0	0.0262766	0.0103912	0	0	0.0462072	0.0373692	0.0782123	0.128728	0.23448	0.207654	0.119147	0.118173
238	Bacteria; Firmicutes; Clostridia; Clostridiales; Lachnospiraceae	EU462139	94.58	6	0	0	0	0	0.00700378	0.0211484	0	0.0145433	0.0683527	0.0534188	0.161625	0.116397	0	0	0	0	0.0383583	0.0359615	0.0293772	0.0462229	0	0	0.0125676	0.0102302	0	0.0171116	0.0298107	0	0	0	0	0	0.00770119	0.0186846	0.0111732	0	0.15632	0.197765	0.154891	0.0506457
239	Bacteria; Firmicutes; Clostridia; Clostridiales; Ruminococcaceae	HQ782922	89.13	2	0.00401268	0.0143926	0	0.0390625	0.00700378	0.0317225	0	0.0145433	0.0136705	0.0213675	0.0923574	0.0145497	0.0257367	0.0509489	0	0.0596303	0.0958957	0.0269711	0.0440658	0.0396197	0.0272035	0.0438084	0.0377027	0.0102302	0.127515	0.0598905	0.0298107	0.0256937	0	0.0363693	0.043903	0.0161407	0.0154024	0.0186846	0.0111732	0.0643639	0.0669942	0.0395531	0.0476588	0.0337638
240	Bacteria; Actinobacteria; Actinobacteria; Coriobacteriales; Coriobacteriaceae	FJ368726	92.61	2	0.012038	0	0	0.0130208	0.0280151	0.0317225	0.0233863	0.0290867	0.0136705	0.0213675	0.0115447	0.0581987	0.0128684	0	0.024429	0	0.172612	0.0629327	0.0587544	0.0264131	0.0408052	0	0	0.0102302	0.0141683	0.0171116	0	0.0256937	0.0437943	0.0831298	0.0219515	0.0726334	0.00770119	0.0373692	0.0111732	0.0321819	0.0446628	0.0296648	0	0.0168819
241	Bacteria; Firmicutes	AB075663	100	969	0.172545	0.215889	0.0344709	0.0390625	0.0210113	0.0528709	0	0	0.0273411	0.0106838	0.0115447	0.0145497	0.0643418	0.0254745	0.0610724	0.0715564	0	0.0179808	0.0440658	0.0264131	0.0272035	0.0146028	0.0314189	0.0204604	0.042505	0.0941136	0.0745268	0.115622	0	0.0259781	0.0219515	0.0807037	0.0616095	0.0373692	0.0223464	0.0107273	0.0334971	0.00988826	0.0119147	0.0253229
242	Bacteria; Firmicutes; Clostridia; Clostridiales; Ruminococcaceae	JF782037	96.86	9	0	0	0	0	0.112061	0.0740192	0.070159	0.0145433	0.0546822	0.042735	0.0577234	0.145497	0	0.0382117	0.0122145	0.0477042	0	0	0	0	0.0952122	0.138727	0.0439864	0.0306905	0	0	0.0149054	0.0256937	0	0	0	0	0	0	0	0	0	0	0	0
243	Bacteria; Firmicutes; Clostridia; Clostridiales	DQ455975	98.33	47	0	0	0	0	0.00700378	0.0105742	0	0	0	0	0.0115447	0	0.0514734	0.0636862	0.0122145	0.0119261	0	0	0	0.00660328	0	0	0.00628378	0	0.0141683	0.0256674	0.0149054	0.0256937	0.0963476	0.176651	0.109757	0.0726334	0.00770119	0.0186846	0.0111732	0	0.0781599	0.108771	0.119147	0.101291
244	Bacteria; Firmicutes; Clostridia; Clostridiales	JF781792	98.57	20	0.0280888	0.0431779	0.0344709	0.0130208	0.00700378	0	0	0	0	0	0	0	0.0128684	0	0	0.0119261	0	0	0	0.0198098	0.054407	0.0219042	0.00628378	0.0102302	0.0141683	0	0.0298107	0	0	0	0	0	0.0847131	0.112108	0.0893855	0.118	0.0446628	0.0197765	0	0.0253229
245	Bacteria; Firmicutes; Clostridia; Clostridiales; Clostridiales_Incertae Sedis XIII	HE814502	100	844	0.0240761	0	0	0.0260417	0.0350189	0.0528709	0.0116932	0.0145433	0.0273411	0.0106838	0.0230894	0.0145497	0.0128684	0.0127372	0.024429	0.0357782	0	0.0629327	0.0146886	0	0.0136017	0.0292056	0.0188513	0.0511509	0	0.0427789	0	0.0128469	0.0350355	0.0155868	0.0329272	0.00807037	0.0308048	0	0.0223464	0.0214546	0.0223314	0.00988826	0	0.0422048
246	Bacteria	GQ449065	93.95	12	0	0	0	0	0	0	0	0	0.205058	0.192308	0.334796	0.218245	0	0	0	0	0	0	0	0	0.0136017	0.0146028	0.0314189	0.0102302	0	0	0	0	0	0	0	0	0	0	0	0	0	0	0	0
247	Bacteria; Firmicutes; Clostridia; Clostridiales; Ruminococcaceae	JN884414	92.86	2	0.0280888	0	0.327473	0.273438	0	0	0	0	0	0	0	0	0	0.0127372	0	0	0	0.0269711	0	0.0132066	0	0	0	0	0	0	0	0	0	0	0	0.00807037	0.100116	0.0186846	0.0446927	0.0214546	0.0223314	0.00988826	0	0.00844096
248	Bacteria; Firmicutes; Clostridia; Clostridiales; Ruminococcaceae	GU104307	100	548	0.012038	0	0.0344709	0.0520833	0	0.0422967	0.0233863	0.0581734	0.0683527	0.0641026	0	0.0290994	0.0900785	0.0127372	0.0488579	0.0357782	0	0.0359615	0.0440658	0.0198098	0.0680087	0.0219042	0	0.0204604	0.0991782	0.0513347	0.0447161	0.0128469	0.0613121	0.0259781	0.0329272	0.0242111	0.0462072	0.0373692	0.0670391	0.107273	0.0446628	0.00988826	0.0476588	0.0422048
249	Bacteria; Firmicutes; Clostridia; Clostridiales; Lachnospiraceae	GU170945	97.33	20	0	0	0	0	0.0280151	0.222058	0.0116932	0.0581734	0.0683527	0.288462	0.531055	0.48014	0	0.0382117	0	0	0	0.0449519	0	0	3.27802	2.84025	5.09614	4.78772	0.0141683	0.0513347	0	0	0.210213	0	0.0768302	0.0161407	0	0	0	0.0429092	0	0	0.142976	0.00844096
250	Bacteria; Firmicutes; Clostridia; Clostridiales; Lachnospiraceae; Clostridium XlVb	EF434346	100	532	0.012038	0	0	0	0.0420227	0.0845934	0.105239	0.0727167	0.0683527	0.192308	0.103902	0.101848	0.0128684	0.0127372	0.0610724	0.0834824	0.0383583	0.0269711	0.0587544	0.0132066	0.054407	0.0511098	0.0377027	0.0511509	0.0566733	0.0427789	0.0745268	0.0128469	0	0.00519561	0.0219515	0.0242111	0.0154024	0.0373692	0.0446927	0.0321819	0.122823	0.0988826	0.0357441	0.0759686
251	Bacteria	KC835947	88.1	5	0	0	0	0	0	0	0	0	0.0136705	0.0106838	0.0115447	0.0872981	0.0257367	0	0	0	0.0383583	0.0269711	0.10282	0.0330164	0.054407	0.0438084	0.0377027	0.0613811	0	0.0171116	0	0	0	0	0	0	0.0154024	0.0186846	0.111732	0.0643639	0	0.0296648	0.0119147	0.00844096
252	Bacteria	FJ367784	94.62	8	0.012038	0.0143926	0	0	0.0910492	0.0317225	0.0935454	0.04363	0	0	0	0	0.0128684	0.0127372	0.0366435	0.0238521	0.0383583	0.0269711	0.0293772	0.0462229	0	0.0292056	0.0628378	0.132992	0.0283366	0	0	0	0.0175177	0.0311737	0.0548787	0.0726334	0.0308048	0.0373692	0.0223464	0.0321819	0	0	0	0.00844096
253	Bacteria; Firmicutes; Clostridia; Clostridiales; Ruminococcaceae	FJ505473	95.92	7	0.012038	0.0287853	0	0	0.0420227	0.0211484	0.0116932	0.0145433	0.0820232	0.0961538	0.0692681	0.0436491	0.0128684	0	0	0.0238521	0	0	0	0	0.0272035	0.0073014	0.00628378	0.0204604	0	0.0256674	0.0149054	0	0	0.0155868	0.0109757	0.00807037	0.0154024	0	0	0.0214546	0.0558285	0.0494413	0.0595735	0.0422048
254	Bacteria	FJ652034	84.91	5	0	0	0	0	0.00700378	0	0.0467727	0.0581734	0	0	0.0115447	0	0.0386051	0.0382117	0.024429	0.0357782	0.0767165	0.0269711	0.117509	0.0462229	0	0	0.0377027	0.0204604	0.113347	0.0513347	0.0149054	0.0256937	0.105106	0.0727386	0.0548787	0.0887741	0.0154024	0	0.0670391	0.0643639	0.0334971	0.0395531	0.0476588	0.0337638
255	Bacteria	JX643788	96.19	127	0	0	0	0	0	0	0	0	0.0136705	0.0320513	0.126991	0.0727484	0	0	0	0	0	0	0	0	0.0272035	0.0876168	0.2325	0.173913	0	0	0	0	0	0	0	0	0	0	0	0	0	0	0	0
256	Bacteria	FJ365156	99.2	65	0.0200634	0.0431779	0	0	0.119064	0.0740192	0	0.0290867	0.123035	0.160256	0.300162	0.218245	0.0128684	0.0764234	0.024429	0.0238521	0.0767165	0.0269711	0.073443	0.105652	0.0816104	0.0803154	0.0502702	0.0204604	0.042505	0.0427789	0.0745268	0.0899281	0.0963476	0.103912	0.0658545	0.0807037	0.0616095	0	0.0223464	0.0107273	0.100491	0.0889944	0.154891	0.0928505
257	Bacteria	EU873585	99.45	68	0	0	0	0	0.0140076	0	0	0.0145433	0.0410116	0.0106838	0.0115447	0.0145497	0.0514734	0.0509489	0.0122145	0.0477042	0.0191791	0.0269711	0.0293772	0.0132066	0.0136017	0.0073014	0.00628378	0	0	0	0	0.0128469	0.0262766	0	0.0219515	0.00807037	0.100116	0.0747384	0.145251	0.16091	0	0.00988826	0	0.0168819
258	Bacteria; Firmicutes; Clostridia; Clostridiales; Ruminococcaceae	HQ739976	100	638	0.0441395	0.0287853	0.0172354	0.0390625	0.0280151	0.0105742	0.0233863	0.0581734	0	0	0.0115447	0.0290994	0.0128684	0.0254745	0.0366435	0	0	0	0	0.0264131	0	0	0.00628378	0.0102302	0.0141683	0	0.0149054	0.0128469	0.0963476	0.109108	0.131709	0.104915	0.0462072	0	0.0223464	0.0429092	0.0223314	0.0889944	0.0238294	0
259	Bacteria; Firmicutes; Clostridia; Clostridiales; Ruminococcaceae	EU622694	94.18	20	0.012038	0	0	0	0.0980529	0.0951676	0.0467727	0.0581734	0.0136705	0	0	0	0.0128684	0.0254745	0.0122145	0.0715564	0.0575374	0.0449519	0.0440658	0.00660328	0	0.0292056	0.00628378	0	0	0	0	0	0	0	0	0	0.00770119	0	0	0	0.0223314	0.00988826	0.0119147	0.00844096
260	Bacteria	GQ175436	97.75	15	0	0	0	0	0.00700378	0	0	0	0.355434	0.395299	0.207804	0.189146	0	0	0.0122145	0	0	0	0	0	0	0.0219042	0.00628378	0	0.0283366	0.0171116	0.0298107	0.0128469	0	0.00519561	0.0109757	0	0	0	0	0	0	0	0	0
261	Bacteria; Firmicutes; Bacilli; Lactobacillales; Lactobacillaceae; Lactobacillus	AB559681	100	435	0	0	0.0172354	0.0130208	0	0.0105742	0	0	0	0.0106838	0	0	0	0	0	0	0.0958957	0.197788	0.0881316	0.112256	0	0	0.0439864	0.0204604	0	0	0	0	0.0350355	0.0571518	0.0548787	0.0322815	0.00770119	0	0	0	0.0223314	0	0	0
262	Bacteria; Firmicutes; Clostridia; Clostridiales; Ruminococcaceae	GQ491367	94.09	5	0.012038	0.0287853	0.344709	0.234375	0.00700378	0	0	0	0	0	0	0	0	0	0	0	0.0383583	0	0	0.00660328	0	0.0292056	0	0	0.127515	0.0684463	0.0149054	0.0128469	0	0.0259781	0.0768302	0.0403519	0	0	0	0	0	0	0	0
263	Bacteria; Firmicutes	HQ319013	90.57	2	0.244773	0.187104	0.0172354	0.0260417	0.0210113	0.0105742	0.0116932	0.0290867	0.0410116	0.0213675	0.0230894	0	0.0386051	0.0127372	0.0122145	0.0596303	0	0.00899038	0	0	0.0816104	0.0511098	0.00628378	0	0	0.0256674	0	0.0128469	0.0175177	0	0	0.00807037	0.00770119	0.0186846	0.0111732	0.0321819	0	0.0197765	0.0119147	0
264	Bacteria; Firmicutes; Clostridia; Clostridiales; Lachnospiraceae	AB075645	99.72	173	0.012038	0	0	0	0.0140076	0	0	0.0145433	0.0410116	0.042735	0.126991	0.145497	0.0128684	0	0.0122145	0	0.115075	0.0629327	0.0146886	0.0396197	0.0952122	0.0803154	0.144527	0.173913	0.0283366	0.0513347	0.0447161	0.0256937	0.0437943	0.0207825	0.0109757	0.0242111	0.0154024	0.0186846	0.0223464	0.0107273	0	0.0296648	0	0
265	Bacteria; Firmicutes; Clostridia; Clostridiales; Ruminococcaceae	JN021851	100	497	0.0200634	0.0143926	0	0.0390625	0	0.0105742	0	0	0	0	0.0230894	0	0.0128684	0.0127372	0.0122145	0	0.0575374	0.0539423	0.0881316	0.0660328	0	0.0146028	0	0.0204604	0.0850099	0.0256674	0.0149054	0.0642343	0.131383	0.135086	0.142685	0.0887741	0	0	0.0335196	0	0	0.0395531	0	0.0168819
266	Bacteria; Firmicutes; Clostridia; Clostridiales	DQ793444	97.51	26	0.0481522	0.0143926	0.0172354	0	0.0210113	0.0211484	0.0116932	0.0290867	0.0410116	0.106838	0.126991	0.0727484	0.0257367	0.0636862	0.0366435	0.0119261	0.0383583	0.0179808	0	0.0132066	0.0136017	0.0146028	0.00628378	0.0204604	0.0283366	0.0342231	0	0.0513875	0.0175177	0.0363693	0.0878059	0.145267	0.0231036	0.0373692	0	0.0214546	0.0334971	0.00988826	0.0595735	0.0590867
267	Bacteria; Firmicutes; Clostridia; Clostridiales; Ruminococcaceae	DQ455951	99.72	504	0.0240761	0	0	0	0	0	0.0116932	0.0145433	0.0136705	0.0213675	0.0115447	0	0.0128684	0	0.024429	0.0238521	0.0191791	0	0.0146886	0.0198098	0.0136017	0	0	0	0.0141683	0.0342231	0.0298107	0.0256937	0	0	0	0	0.00770119	0.0186846	0.0335196	0	0.0669942	0.0494413	0.0476588	0.0675276
268	Bacteria; Firmicutes; Clostridia; Clostridiales; Ruminococcaceae	GU626689	99.45	128	0.0160507	0	0.0517063	0.0130208	0	0	0	0	0	0.0213675	0	0	0	0	0	0	0	0.00899038	0	0	0	0.0146028	0.119392	0.122762	0.0141683	0.0171116	0	0.0128469	0.15766	0.176651	0.120733	0.0807037	0	0	0	0	0	0	0	0
269	Bacteria	EU768575	99.12	38	0	0	0	0	0	0	0.0116932	0	0.0410116	0.0106838	0.0461787	0.0290994	0	0	0	0	0	0	0	0	0.0816104	0.0073014	0.175946	0.184143	0	0	0	0	0	0	0	0	0	0	0	0	0	0	0	0
270	Bacteria	AB120829	93.24	2	0	0	0	0	0	0	0	0	0.0683527	0.0534188	0.0808127	0.0727484	0.0128684	0	0	0	0	0	0	0	0.0136017	0.0146028	0.0879729	0.0818414	0	0	0	0	0	0	0	0	0	0	0	0	0	0	0	0
271	Bacteria; Actinobacteria; Actinobacteria; Coriobacteriales; Coriobacteriaceae	AM406372	100	643	0.00802536	0	0.0172354	0.0390625	0.0490265	0.0422967	0	0.0145433	0.0136705	0.0213675	0.0115447	0.0145497	0	0	0	0	0.0575374	0.0899038	0.0587544	0.0396197	0	0.0146028	0.00628378	0.0204604	0	0.0171116	0.0298107	0.0128469	0.0262766	0.0207825	0.0219515	0.00807037	0.0770119	0.0186846	0.0446927	0	0.0223314	0.0197765	0.0119147	0.0168819
272	Bacteria; Firmicutes; Clostridia; Clostridiales; Ruminococcaceae	DQ342334	95.69	10	0.012038	0	0.0172354	0	0.0560303	0.0845934	0.0467727	0.0727167	0	0	0.0230894	0	0.0257367	0	0.0122145	0.0238521	0	0.0269711	0.0146886	0.0264131	0	0.0073014	0.00628378	0	0	0.0598905	0	0.0128469	0	0	0.0109757	0.00807037	0.00770119	0.0186846	0	0	0.0223314	0.0296648	0.0238294	0.0253229
273	Bacteria; Firmicutes; Clostridia; Clostridiales; Lachnospiraceae; Clostridium XlVb	HE814314	99.71	111	0.0321014	0.0287853	0.18959	0.195312	0	0	0	0	0	0	0	0	0	0	0	0	0	0	0	0	0	0	0	0	0.0283366	0.0684463	0.0298107	0.0256937	0	0.0363693	0.0219515	0.0161407	0	0	0	0	0	0	0.0595735	0.0253229
274	Bacteria; Firmicutes; Clostridia; Clostridiales	JF781825	99.16	41	0.00401268	0	0	0	0.00700378	0.0105742	0	0	0	0	0	0	0	0.0254745	0	0	0	0	0.0146886	0.0198098	0	0.0146028	0.0439864	0.0613811	0	0.00855578	0.0149054	0.0128469	0.15766	0.145477	0.0658545	0.0403519	0.00770119	0.0373692	0	0.0107273	0.0223314	0.00988826	0.0238294	0.0253229
275	Bacteria; Firmicutes; Clostridia; Clostridiales; Ruminococcaceae	DQ793756	99.71	98	0.012038	0	0	0.0260417	0.0140076	0	0	0.0145433	0	0	0	0	0	0.0127372	0	0.0119261	0	0.0359615	0.073443	0.0462229	0.0680087	0.0657126	0.0502702	0.0818414	0	0	0.0298107	0	0.0613121	0.0519561	0.0658545	0.0322815	0.00770119	0	0	0.0214546	0	0.00988826	0	0
276	Bacteria; Firmicutes; Clostridia; Clostridiales	JF781907	100	923	0	0	0	0	0	0	0	0	0	0.0213675	0.0577234	0.0290994	0.0128684	0.0382117	0.0366435	0.0238521	0	0	0	0	0	0	0	0.0102302	0.0141683	0.0171116	0.0298107	0.0256937	0.0175177	0.00519561	0	0	0	0	0	0.0429092	0.0669942	0.0988826	0.0476588	0.0590867
277	Bacteria; Firmicutes; Clostridia; Clostridiales; Ruminococcaceae	KC163012	92.31	2	0.0200634	0	0	0.0130208	0	0	0.0233863	0.0145433	0.0136705	0	0	0	0	0.0127372	0.024429	0.0119261	0.0191791	0	0	0.0132066	0	0.0146028	0.0314189	0.0306905	0	0.00855578	0.0149054	0	0.0262766	0.0311737	0.0768302	0.0322815	0.0231036	0	0	0	0.0446628	0.0692178	0.0357441	0.0253229
278	Bacteria; Firmicutes; Clostridia; Clostridiales; Lachnospiraceae	JF781863	99.72	121	0	0	0.0172354	0.0390625	0	0	0	0	0.232399	0.202991	0.0923574	0.276444	0	0	0	0	0	0	0	0	0	0	0	0	0	0	0	0	0	0	0	0	0.0154024	0.0186846	0	0	0	0	0	0
279	Bacteria	HE814349	100	835	0	0	0	0	0.0560303	0.0951676	0.0350795	0.0290867	0	0	0	0.0145497	0	0	0	0	0	0	0	0	0.0136017	0.0073014	0.0188513	0.0204604	0.0141683	0.00855578	0.104337	0.24409	0	0	0	0	0	0	0	0	0	0.00988826	0	0
280	Bacteria; Firmicutes; Clostridia; Clostridiales; Lachnospiraceae	GQ175396	94.74	119	0.012038	0.0143926	0	0.0520833	0.0350189	0.0317225	0.0233863	0	0	0	0	0	0	0.0127372	0.0122145	0.0357782	0.0383583	0.00899038	0.0146886	0.0198098	0	0	0	0	0	0.0171116	0.0745268	0.0513875	0	0	0	0.0242111	0.146323	0.093423	0.0446927	0.0429092	0	0	0	0
281	Bacteria; Firmicutes; Clostridia; Clostridiales; Lachnospiraceae	JF781946	99.47	140	0.10433	0.100748	0.137883	0.0651042	0.0210113	0.0211484	0.0116932	0.0290867	0	0	0	0	0	0	0	0	0.0958957	0.0539423	0.0440658	0.0330164	0	0.0219042	0	0	0	0.0171116	0.0298107	0	0.105106	0.103912	0.373175	0.177548	0.138621	0.186846	0.0782123	0.0321819	0.0558285	0	0.0476588	0.0675276
282	Bacteria; Firmicutes; Clostridia; Clostridiales; Lachnospiraceae	JF797941	98.6	22	0.0922916	0.100748	0.137883	0.0651042	0.784424	0.518135	0.245557	0.334497	0.0820232	0.042735	0.161625	0.247345	0.115815	0.152847	0.10993	0.119261	0.0767165	0.0539423	0.0587544	0.0264131	0	0.0073014	0	0	0.0566733	0.0427789	0.0298107	0.0256937	0.131383	0.0779342	0.263418	0.177548	0.0770119	0.0373692	0.0782123	0.0321819	0.15632	0.217542	0.0953175	0.143496
283	Bacteria	GQ448104	94.85	3	0	0	0	0	0.119064	0.12689	0.0350795	0.0145433	0	0	0	0	0.0128684	0	0	0	0.0191791	0.0179808	0.0146886	0.0264131	0.0136017	0	0	0	0.17002	0.188227	0.0596214	0.0770812	0	0	0	0	0	0	0.0670391	0.107273	0.0223314	0.0197765	0.0238294	0.0253229
284	Bacteria; Firmicutes; Clostridia; Clostridiales	DQ905393	87.8	65	0.00401268	0.0143926	0	0.0130208	0.0210113	0.0422967	0.0116932	0.0290867	0	0	0	0	0.0128684	0	0.024429	0	0.0383583	0.00899038	0.0293772	0.0132066	0	0	0.00628378	0.0204604	0.0141683	0.0171116	0.0149054	0.0256937	0.0262766	0.0207825	0.0329272	0.0161407	0.0231036	0	0	0.0107273	0.0446628	0.0692178	0.0357441	0.00844096
285	Bacteria; Firmicutes; Clostridia; Clostridiales; Lachnospiraceae	EU470126	96.66	229	0.0280888	0.0431779	0.0172354	0	0.0980529	0.148038	0.0116932	0	0.0273411	0.0320513	0.0115447	0.0436491	0	0.0254745	0.0122145	0.0119261	0.23015	0.0899038	0.117509	0.138669	0	0.0438084	0.0502702	0.0102302	0.0283366	0.0256674	0.0298107	0.0128469	0.0262766	0.0363693	0.0548787	0.0322815	0	0	0.0111732	0	0.0223314	0.0296648	0.0595735	0.0168819
286	Bacteria; Firmicutes; Clostridia; Clostridiales; Ruminococcaceae; Anaerotruncus	HE814413	100	543	0.0240761	0	0	0	0.00700378	0.0845934	0.0350795	0	0.0410116	0.042735	0.0692681	0.0436491	0.0514734	0	0.0366435	0.0119261	0.0191791	0.0359615	0.0293772	0.0396197	0	0	0.00628378	0	0.0141683	0.0256674	0.0149054	0.0513875	0.0700709	0.0571518	0.043903	0.0726334	0.00770119	0.0560538	0.0670391	0.0321819	0.0223314	0.0494413	0.0238294	0.0337638
287	Bacteria	EF434368	96.61	11	0	0	0	0	0.0210113	0.0105742	0	0.0290867	0	0	0.0115447	0	0	0	0	0.0119261	0	0	0	0	0	0	0	0	0	0.0427789	0	0.0128469	0.0262766	0.0311737	0.0109757	0.00807037	0.0462072	0.0747384	0.0223464	0.0643639	0	0.00988826	0	0
288	Bacteria; Firmicutes; Clostridia; Clostridiales; Ruminococcaceae	DQ806411	94.65	5	0.0481522	0.0143926	0.0344709	0.0130208	0	0	0	0.04363	0.0410116	0.042735	0.0230894	0	0.0514734	0	0.0366435	0.0477042	0.0191791	0.0359615	0	0.0132066	0.0408052	0.0584112	0.0125676	0.0204604	0.0566733	0.0342231	0.0596214	0.0385406	0.00875887	0.0155868	0.0109757	0	0.0231036	0.0186846	0.0782123	0.0429092	0.0334971	0.0889944	0.0357441	0.0253229
289	Bacteria; Firmicutes; Bacilli; Lactobacillales; Lactobacillaceae; Lactobacillus	JX643800	100	997	0.0240761	0.0431779	0.0172354	0.0130208	0.0140076	0	0	0	0	0.0106838	0.0115447	0	0.0128684	0	0	0	0.0767165	0.0449519	0.0293772	0.0396197	0	0	0	0.0102302	0	0	0	0	0.0262766	0.0207825	0.0329272	0.00807037	0	0	0	0	0	0.00988826	0	0
290	Bacteria; Firmicutes; Bacilli; Lactobacillales; Lactobacillaceae; Lactobacillus	JQ473337	99.71	131	0.0280888	0.0287853	0.137883	0.0130208	0.0140076	0.0105742	0.0116932	0	0.0820232	0.0961538	0.103902	0.0727484	0.0257367	0.0127372	0	0	0.0958957	0.0539423	0.073443	0.0660328	0	0	0.0188513	0	0	0.0598905	0	0.0256937	0.0350355	0.0519561	0.0658545	0.0403519	0.0231036	0.112108	0.0446927	0.0750912	0.0558285	0.0791061	0.0119147	0.0675276
291	Bacteria; Firmicutes; Clostridia; Clostridiales	DQ455861	100	486	0	0	0	0	0	0	0	0	0.0683527	0.042735	0.311706	0.378292	0	0	0	0	0	0	0	0	0	0	0	0	0	0	0	0	0	0.00519561	0.0109757	0	0	0	0	0	0	0	0	0
292	Bacteria; Firmicutes; Clostridia; Clostridiales; Ruminococcaceae	HQ759823	96.71	9	0	0	0	0	0	0	0.0233863	0.0290867	0.0410116	0.0213675	0	0.0436491	0	0	0	0	0.0191791	0.134856	0.0587544	0.0528262	0.0136017	0	0.0502702	0.0306905	0	0.0171116	0	0	0	0	0	0	0.00770119	0	0	0	0	0	0	0.00844096
293	Bacteria; Firmicutes; Clostridia; Clostridiales	GQ178953	96.09	9	0	0	0	0	0	0	0	0	0	0	0	0	0	0	0	0	0	0	0	0	0.285637	0.270152	0.0188513	0.0204604	0	0	0	0	0	0	0	0	0	0	0	0	0	0	0	0
294	Bacteria; Firmicutes; Clostridia; Clostridiales; Lachnospiraceae	HE814252	97.05	22	0.754384	0.489349	0.568769	0.611979	0.57431	0.507561	0.25725	0.276323	0.710868	0.598291	1.47772	1.38222	0.411787	0.496752	0.268719	0.381634	0.364404	0.386586	0.10282	0.495246	0.884113	0.146028	1.82858	1.57545	0.155852	0.256674	0.357728	0.385406	0.00875887	0.0415649	0.043903	0.0726334	0.338853	0.560538	0.234637	0.246728	0.681108	1.0086	0.524246	0.675276
295	Bacteria	JF781781	99.43	159	0	0	0	0	0	0	0	0	0.0273411	0.0213675	0.0692681	0.0581987	0	0	0	0	0	0	0	0	0	0	0.00628378	0	0	0	0	0	0	0	0	0	0	0	0	0	0.245645	0.435084	0.17872	0.236347
296	Bacteria; Firmicutes; Clostridia; Clostridiales; Ruminococcaceae; Anaerofilum	FJ508637	99.17	77	0	0	0	0	0.0210113	0.0634451	0.0233863	0	0.0136705	0.0213675	0.034634	0.0290994	0.0514734	0.0127372	0.0122145	0.0477042	0.0191791	0.0179808	0	0.0132066	0.0408052	0.036507	0.0188513	0.0204604	0	0	0.0149054	0	0	0	0	0	0	0	0	0.0107273	0	0	0	0.00844096
297	Bacteria; Firmicutes; Clostridia; Clostridiales; Ruminococcaceae	GU104867	100	610	0.0160507	0	0	0.0130208	0.0140076	0.0105742	0	0.04363	0.0136705	0	0	0	0.0128684	0.0127372	0	0.0119261	0	0.0269711	0.0146886	0.0198098	0.0136017	0	0.0251351	0	0.0141683	0	0.0149054	0	0.0262766	0.0415649	0.0329272	0.0161407	0	0	0.0111732	0.0107273	0.0446628	0	0.0238294	0
298	Bacteria; Firmicutes; Clostridia; Clostridiales	JF608831	93.97	3	0.0160507	0	0	0	0	0	0	0.0145433	0	0.0106838	0	0.0436491	0.0386051	0	0.0366435	0.0119261	0	0.00899038	0.0146886	0.0132066	0.054407	0	0.0125676	0.0409207	0	0.00855578	0	0.0128469	0	0.0207825	0.0109757	0.00807037	0.00770119	0.0560538	0	0	0	0.0296648	0.0119147	0
299	Bacteria; Firmicutes; Clostridia; Clostridiales	DQ455959	99.71	256	0	0	0.0344709	0	0.00700378	0.0105742	0.0116932	0	0.0410116	0.0320513	0.115447	0.0872981	0	0	0.0122145	0.0119261	0.0191791	0	0.0587544	0.00660328	0	0	0	0	0	0	0	0	0.0525532	0.0779342	0.0109757	0	0	0	0	0	0.0669942	0.0197765	0	0.0337638
300	Bacteria; Firmicutes; Clostridia; Clostridiales	JQ248114	100	802	0	0	0	0	0.0560303	0	0	0.0145433	0.0136705	0.0213675	0	0	0	0	0	0	0	0	0	0.00660328	0	0	0	0.0102302	0	0.0256674	0	0	0.0350355	0.0207825	0	0	0	0.0186846	0.0111732	0	0.0446628	0.0296648	0.0476588	0.0928505
301	Bacteria	JN021835	100	301	0.00802536	0.0143926	0	0	0	0.0211484	0.0116932	0.0145433	0.0683527	0.0106838	0.034634	0.0581987	0	0.0127372	0	0	0	0.0359615	0.0440658	0.0330164	0	0	0.0125676	0	0.0141683	0	0.0447161	0.0513875	0	0	0	0	0	0	0	0	0	0	0	0
302	Bacteria	HQ812128	99.72	148	0.0521648	0.100748	0	0.0260417	0.0560303	0	0.0350795	0.04363	0.0273411	0.0106838	0.0461787	0	0	0.0127372	0	0	0	0	0	0	0	0.0292056	0.00628378	0.0102302	0	0.00855578	0	0.0256937	0	0.0103912	0	0.00807037	0	0	0	0	0	0.00988826	0	0
303	Bacteria; Firmicutes; Clostridia; Clostridiales; Lachnospiraceae; Blautia	EU181097	99.15	43	0.00802536	0.0143926	0	0	0.0210113	0.0105742	0.070159	0.04363	0.0273411	0.0641026	0.0461787	0.0436491	0	0	0	0.0119261	0.0191791	0.0269711	0	0.0264131	0.0408052	0.0073014	0.0377027	0.0204604	0.0283366	0.0256674	0.0447161	0	0	0.00519561	0.0219515	0.0322815	0.0308048	0.093423	0.0223464	0.0214546	0	0.0296648	0.0357441	0.0337638
304	Bacteria; Firmicutes; Clostridia; Clostridiales	JF798151	100	454	0.0160507	0.0143926	0	0.0130208	0.0420227	0.0105742	0.0233863	0	0.136705	0.0747863	0.034634	0.0290994	0.0257367	0	0.0122145	0.0119261	0.0191791	0.00899038	0	0.0198098	0.054407	0.0219042	0.0188513	0	0	0.0256674	0	0	0	0.00519561	0	0	0	0	0	0.0107273	0.0111657	0.0197765	0	0.00844096
305	Bacteria; Firmicutes; Clostridia; Clostridiales	JQ136190	87	3	0.00401268	0.0143926	0	0	0.0210113	0.0105742	0.0116932	0.0145433	0	0.0213675	0	0	0	0.0127372	0	0	0	0.0359615	0	0.0198098	0	0.0073014	0.00628378	0.0102302	0.0141683	0.0171116	0	0.0128469	0	0.00519561	0.0219515	0.0161407	0.00770119	0	0.0558659	0.0107273	0.0223314	0.0197765	0	0.0168819
306	Bacteria; Firmicutes; Negativicutes; Selenomonadales; Veillonellaceae; Megamonas	JN021891	100	428	0.0601902	0.0575705	0.0689417	0.0651042	0	0	0	0	0	0	0	0	0	0	0	0	0.0191791	0.0899038	0.0146886	0.0132066	0.0272035	0.0219042	0.0125676	0.0102302	0	0	0.0149054	0	0	0	0.0219515	0	0.0308048	0.0747384	0	0	0.0111657	0	0.0119147	0.00844096
307	Bacteria	HE814483	100	395	0.00802536	0.0431779	0.0172354	0	0.00700378	0	0	0	0.0546822	0.0106838	0	0	0	0.0127372	0.0122145	0.0238521	0.0191791	0.0179808	0.0440658	0.0330164	0	0.0073014	0	0	0.0141683	0	0.0149054	0.0128469	0.00875887	0.0103912	0	0	0.00770119	0.0373692	0.0111732	0	0.0223314	0	0.0119147	0
308	Bacteria; Firmicutes; Clostridia; Clostridiales; Lachnospiraceae	GQ175396	98.67	56	0.0361141	0.0143926	0.0344709	0.078125	0.0560303	0.0528709	0.0584659	0.0581734	0.0273411	0.0747863	0.0230894	0.0436491	0.0386051	0.0254745	0.0488579	0.0357782	0.0767165	0.125865	0	0.0396197	0	0.0073014	0.0125676	0	0.0141683	0.0171116	0.0447161	0.0642343	0	0.0467605	0.0329272	0.0322815	0	0	0	0.0214546	0.0111657	0.0197765	0	0.00844096
309	Bacteria; Firmicutes; Clostridia; Clostridiales; Lachnospiraceae	JN021850	100	620	0.156495	0.129534	0.0344709	0.0130208	0.0560303	0.0740192	0.0584659	0.04363	0.0136705	0.0534188	0.0230894	0.0290994	0.0128684	0.0254745	0.0122145	0.0477042	0.115075	0.0359615	0.0440658	0.0528262	0	0	0	0	0.0141683	0.00855578	0.104337	0.0385406	0.0437943	0.0519561	0.0219515	0.0403519	0	0.0186846	0.0111732	0	0.0893256	0.0692178	0.0357441	0
310	Bacteria; Firmicutes; Clostridia; Clostridiales; Lachnospiraceae	JQ248088	96.78	27	0.0280888	0.0431779	0.0517063	0.0651042	0.0910492	0.0528709	0.140318	0.08726	0.24607	0.213675	0.323251	0.232795	0.0128684	0.0254745	0.0122145	0	0.153433	0	0.20564	0.0858426	0.0136017	0.0292056	0.0691215	0.0306905	0.0283366	0.00855578	0.0596214	0	0.00875887	0.0155868	0.0329272	0.0161407	0.0539084	0.0186846	0.0558659	0.0429092	0	0.0296648	0.0238294	0
311	Bacteria; Firmicutes; Clostridia; Clostridiales	DQ793542	98.95	31	0.0321014	0.0287853	0.0517063	0.0260417	0.0560303	0	0.0116932	0.0727167	0.0820232	0.042735	0.0115447	0.0145497	0	0.0127372	0.0122145	0	0.0383583	0	0	0.0396197	0	0.0073014	0.0251351	0.0511509	0	0.00855578	0.0149054	0.0256937	0.0262766	0.0311737	0.0329272	0.0242111	0	0	0.0223464	0	0.0111657	0	0.0119147	0
312	Bacteria; Firmicutes; Clostridia; Clostridiales	EU469865	90.32	2	0.0160507	0	0	0	0.0140076	0.0105742	0	0.0145433	0	0.0106838	0.0115447	0	0.0128684	0.0127372	0.024429	0.0477042	0.0383583	0.00899038	0	0.0264131	0	0.0146028	0.00628378	0.0102302	0	0	0	0.0128469	0.0262766	0.0103912	0.0109757	0.0161407	0	0	0	0.0107273	0.0334971	0.0197765	0.0119147	0.0253229
313	Bacteria; Firmicutes	JX643788	97.36	11	0	0	0	0	0.00700378	0.0211484	0.210477	0.189063	0	0.0106838	0.0115447	0	0	0	0	0	0	0	0	0	0.0136017	0.0292056	0.150811	0.112532	0.0141683	0	0	0	0	0	0	0	0	0	0	0	0	0	0	0
314	Bacteria	JX643937	94.8	8	0.0321014	0.0143926	0.0172354	0.0130208	0.0140076	0.0528709	0	0	0	0	0	0	0	0	0	0	0	0	0	0	0	0	0	0	0.0141683	0	0	0.0128469	0.0175177	0.0207825	0.043903	0.0242111	0	0.0186846	0.0111732	0.0107273	0	0.0197765	0	0.00844096
315	Bacteria	DQ456466	99.72	143	0	0	0	0	0	0	0	0	0	0.0106838	0.0115447	0	0.0128684	0.0509489	0.024429	0.0238521	0.0383583	0.0179808	0.0146886	0.0198098	0	0	0.0188513	0	0	0	0.0149054	0	0	0	0	0	0	0	0	0	0.0111657	0.00988826	0.0238294	0.0844096
316	Bacteria; Firmicutes; Clostridia; Clostridiales; Ruminococcaceae; Clostridium IV	JQ998470	96.65	10	0.0280888	0	0.0344709	0.0130208	0.00700378	0.0105742	0	0.0290867	0.0136705	0.0106838	0	0	0.0257367	0.0127372	0	0.0119261	0	0.00899038	0.0440658	0.00660328	0.0136017	0.0073014	0.0188513	0.0204604	0.0141683	0.0171116	0.0298107	0.0128469	0.0175177	0.0259781	0	0.0403519	0.00770119	0	0.0111732	0	0.0223314	0.0197765	0	0.00844096
317	Bacteria	HE814309	99.14	61	0	0	0	0	0	0	0	0	0.0956938	0.0854701	0.138536	0.145497	0	0	0	0	0	0	0	0	0	0	0.00628378	0.0204604	0	0	0	0	0	0	0.0109757	0	0	0	0	0	0	0	0	0
318	Bacteria; Firmicutes; Clostridia; Clostridiales; Ruminococcaceae	HM535486	91.6	2	0.00802536	0	0	0.0130208	0	0	0.0116932	0	0	0	0	0	0.0128684	0.0127372	0	0	0.0383583	0	0.0293772	0.0528262	0	0	0.0188513	0	0.0283366	0.00855578	0	0	0.0525532	0.0363693	0.0109757	0.0322815	0.0231036	0	0	0.0107273	0.0446628	0.0494413	0.0357441	0.0253229
319	Bacteria; Firmicutes; Clostridia; Clostridiales; Ruminococcaceae; Oscillibacter	FJ506878	100	572	0	0	0	0	0	0	0	0	0	0	0	0	0	0.0127372	0	0	0	0	0	0	0.136017	0.160631	0.0942566	0.0511509	0	0	0	0	0	0	0	0	0	0	0	0	0	0	0	0
320	Bacteria	GU631519	94.84	9	0.012038	0	0	0.0130208	0	0	0.0116932	0	0	0	0	0.0290994	0.0128684	0	0	0.0238521	0	0.0539423	0.0440658	0.0462229	0.0136017	0.0219042	0.0251351	0.0102302	0.0141683	0.00855578	0	0.0256937	0.0875887	0.0415649	0.0219515	0.064563	0	0	0.0111732	0.0107273	0.0111657	0	0	0.00844096
321	Bacteria; Firmicutes; Clostridia; Clostridiales; Ruminococcaceae	DQ808998	99.72	177	0	0	0	0	0	0	0	0	0.0546822	0.0213675	0.0230894	0	0	0	0	0	0	0	0	0	0.0136017	0.0219042	0.0251351	0.0306905	0.0566733	0.0427789	0.0298107	0	0	0	0	0	0	0	0	0	0.0334971	0.0296648	0.0119147	0.00844096
322	Bacteria; Actinobacteria; Actinobacteria; Coriobacteriales; Coriobacteriaceae	FJ369490	99.21	90	0.00401268	0	0.0172354	0	0	0	0	0	0	0	0.0115447	0	0.0128684	0	0	0	0	0	0	0	0	0.0073014	0	0	0.0141683	0	0.0596214	0.128469	0.0350355	0.0519561	0.0329272	0.0322815	0.038506	0.0186846	0.0223464	0	0	0	0	0
323	Bacteria	JN021837	95.34	20	0	0	0	0	0	0.0105742	0	0	0	0	0	0.0145497	0	0	0	0	0	0	0	0	0.054407	0.0584112	0.0879729	0.0716113	0	0	0	0	0	0	0	0	0	0	0	0	0	0	0	0
324	Bacteria; Firmicutes; Clostridia; Clostridiales; Ruminococcaceae	HE814397	100	271	0	0	0	0.0130208	0.00700378	0	0.0233863	0	0	0	0	0	0.0257367	0.0509489	0.0488579	0.0715564	0	0	0	0.00660328	0	0	0	0	0.0141683	0	0.0745268	0.0256937	0	0	0	0	0	0.0560538	0.0335196	0	0.0223314	0.00988826	0.0357441	0
325	Bacteria; Firmicutes; Clostridia; Clostridiales	AB506415	97.37	16	0	0	0	0.0130208	0.00700378	0	0	0	0.0546822	0.0641026	0.103902	0.101848	0.0386051	0.0254745	0.0122145	0.0238521	0	0	0	0.0198098	0	0	0	0	0	0	0	0	0	0	0	0	0	0	0	0.0107273	0	0	0.0119147	0.0168819
326	Bacteria; Firmicutes; Clostridia; Clostridiales; Ruminococcaceae; Anaerotruncus	DQ793259	96.04	7	0.012038	0.0143926	0.0172354	0	0.0210113	0.0105742	0.0116932	0	0.0136705	0.0106838	0.0230894	0	0.0257367	0.0127372	0	0	0.0383583	0	0.0146886	0.0264131	0.0272035	0.0292056	0.00628378	0.0409207	0.0141683	0.0342231	0	0	0.0175177	0.0103912	0.0109757	0.0161407	0.0231036	0.0186846	0	0	0.0446628	0.0197765	0.0238294	0.0422048
327	Bacteria; Firmicutes; Clostridia; Clostridiales; Ruminococcaceae; Faecalibacterium	JQ248110	98.68	21	0.132418	0.0719632	0.0861772	0.0260417	0.168091	0.0845934	0.163704	0.0581734	0	0.0320513	0	0	0	0	0	0	0.517837	0.377596	0.602233	0.310354	0	0	0.00628378	0.0102302	0.127515	0.171116	0.0447161	0.128469	0.0437943	0.0311737	0.0329272	0.0322815	0.00770119	0.0186846	0.0446927	0.0321819	0.212148	0.375754	0.262123	0.253229
328	Bacteria; Firmicutes; Clostridia; Clostridiales; Ruminococcaceae	HE814441	100	806	0.0160507	0	0	0	0.00700378	0.0211484	0	0	0.0136705	0	0	0	0.0514734	0	0.0122145	0.0357782	0	0.00899038	0.0146886	0.0132066	0	0	0	0	0	0.00855578	0.0298107	0.0128469	0	0	0	0	0.0462072	0.0186846	0.0223464	0	0	0	0	0.00844096
329	Bacteria; Firmicutes; Clostridia; Clostridiales	JF798061	100	493	0.012038	0	0	0	0.231125	0.0951676	0.0116932	0.0145433	0.0273411	0.0320513	0.115447	0.0727484	0.167289	0.101898	0.0977159	0.0715564	0.0575374	0.0449519	0.0293772	0.0330164	0	0	0	0	0.042505	0.0427789	0	0.0128469	0.0788298	0.0363693	0	0	0.038506	0.0560538	0.134078	0.16091	0.346137	0.563631	0.20255	0.337638
330	Bacteria; Firmicutes; Clostridia; Clostridiales; Ruminococcaceae	GU451693	93.94	5	0.012038	0.0143926	0.0172354	0	0.0140076	0.0105742	0.0116932	0.08726	0.0273411	0.0106838	0.0230894	0	0	0.0127372	0	0	0	0.0269711	0.0146886	0.00660328	0.0272035	0.0219042	0	0.0102302	0.0141683	0.0171116	0.0447161	0.0256937	0	0	0	0.00807037	0.0231036	0	0.0335196	0.0536366	0.0111657	0.0197765	0.0357441	0.0253229
331	Bacteria; Firmicutes; Clostridia; Clostridiales; Ruminococcaceae	FJ365270	98.92	30	0	0	0.0172354	0	0	0.0105742	0.0233863	0	0.0273411	0.0106838	0.0115447	0.0290994	0	0	0	0	0	0	0	0	0.0408052	0.0219042	0.0125676	0.0102302	0.0566733	0.00855578	0	0	0.0262766	0.0259781	0.0109757	0.0161407	0	0	0	0	0	0.00988826	0.0238294	0
332	Bacteria; Firmicutes; Clostridia; Clostridiales; Clostridiales_Incertae Sedis XIII; Anaerovorax	GQ175378	100	355	0.012038	0	0.0172354	0.0130208	0.0210113	0.0211484	0.0116932	0	0	0.0106838	0.0115447	0	0.0257367	0	0.0122145	0	0.0383583	0.0179808	0	0	0	0	0	0	0.0141683	0	0.0149054	0	0.00875887	0.00519561	0.0109757	0.0322815	0.00770119	0	0	0	0	0.0296648	0.0119147	0.0253229
333	Bacteria; Firmicutes; Clostridia; Clostridiales; Ruminococcaceae	EF434360	99.47	2115	0.012038	0	0	0	0	0.0105742	0.0233863	0	0	0	0	0.0145497	0	0.0254745	0	0	0	0.00899038	0.0587544	0.0198098	0	0	0	0	0	0	0	0.0128469	0	0.0467605	0.0329272	0.064563	0	0	0	0	0	0.00988826	0	0.00844096
334	Bacteria; Firmicutes; Clostridia; Clostridiales; Ruminococcaceae	EF400541	99.16	57	0.012038	0.0575705	0	0.0130208	0.0350189	0.0317225	0.0584659	0.04363	0.0410116	0.042735	0	0.0290994	0.0386051	0.0509489	0.0366435	0.0954085	0.0191791	0	0.0146886	0	0.054407	0.0146028	0.0188513	0.0102302	0.042505	0	0.0745268	0.0513875	0.00875887	0.0415649	0.043903	0.0564926	0.00770119	0.0373692	0.0111732	0.0107273	0	0	0.0119147	0
335	Bacteria; Actinobacteria; Actinobacteria; Coriobacteriales; Coriobacteriaceae	AM405783	100	363	0	0	0	0	0.00700378	0	0	0.0145433	0.0683527	0.0106838	0.0461787	0.0436491	0	0	0	0.0119261	0	0.0269711	0	0.00660328	0	0.0146028	0.0188513	0.0102302	0	0	0.0149054	0	0.00875887	0.0155868	0.0109757	0.00807037	0	0	0.0111732	0.0107273	0	0.0197765	0.0119147	0
336	Bacteria; Firmicutes; Clostridia; Clostridiales; Lachnospiraceae	GQ179102	97.34	10	0.0160507	0.0143926	0.0172354	0	0.063034	0.0422967	0	0.04363	0.0683527	0.0534188	0.0461787	0.0727484	0.0257367	0	0.0122145	0.0119261	0.0191791	0.00899038	0.0146886	0.0198098	0.0136017	0	0	0	0	0.0171116	0.0149054	0.0128469	0.0175177	0.0207825	0.0219515	0.00807037	0.0154024	0	0.0111732	0	0.0223314	0.0296648	0	0.0253229
337	Bacteria; Firmicutes; Clostridia; Clostridiales; Ruminococcaceae	FJ368475	99.72	117	0.00802536	0	0	0	0	0	0.0116932	0	0	0	0.0115447	0	0	0	0	0	0	0	0	0.0198098	0	0	0.0502702	0.0306905	0	0	0	0	0.00875887	0.0259781	0.0109757	0	0	0	0.0111732	0.0429092	0	0	0	0.00844096
338	Bacteria; Firmicutes	AM405127	99.72	486	0.0200634	0	0	0	0	0	0	0	0	0	0	0	0.0128684	0	0	0.0596303	0	0	0	0	0.163221	0.116822	0.0377027	0.0613811	0	0	0	0	0	0	0	0	0.0462072	0.130792	0	0.0107273	0	0	0	0
339	Bacteria; Firmicutes; Clostridia; Clostridiales; Ruminococcaceae	GU959146	95.64	33	0.00802536	0	0	0	0.00700378	0	0	0	0	0	0	0.0145497	0	0.0254745	0	0.0119261	0.0191791	0	0	0.00660328	0	0.0073014	0	0	0.0141683	0.00855578	0	0	0.00875887	0.0259781	0.0329272	0.0242111	0.00770119	0	0.0111732	0	0.0223314	0.0197765	0	0.0422048
340	Bacteria; Firmicutes; Clostridia; Clostridiales	AM275714	96.84	3220	0.00802536	0	0	0	0.0490265	0	0.0116932	0	0	0	0.0230894	0	0	0.0254745	0	0	0	0	0	0	0	0.0219042	0.00628378	0.0102302	0	0	0	0	0.0175177	0.0155868	0.0329272	0.0242111	0	0	0	0	0.0334971	0.0197765	0	0
341	Bacteria; Firmicutes; Clostridia; Clostridiales; Ruminococcaceae	JF226672	95.48	11	0	0	0	0.0260417	0.0140076	0	0	0	0	0.0106838	0	0	0	0.0382117	0.0122145	0	0	0	0.0440658	0	0	0.0146028	0.00628378	0	0.042505	0	0.0298107	0.0128469	0.0350355	0.0155868	0	0	0	0	0	0	0	0	0	0
342	Bacteria; Firmicutes; Clostridia; Clostridiales; Lachnospiraceae	EU778837	95.21	6	0.00802536	0	0.0172354	0	0	0	0	0	0	0.0106838	0	0.0145497	0.0128684	0	0	0	0.0575374	0.0449519	0.0146886	0.0132066	0	0	0	0	0.0566733	0	0.0447161	0.0385406	0	0	0.0109757	0	0	0.0186846	0.0111732	0	0	0	0	0
343	Bacteria; Firmicutes; Clostridia; Clostridiales; Lachnospiraceae	DQ804934	99.71	114	0.0160507	0.0143926	0	0	0.00700378	0.0211484	0.0116932	0	0	0	0	0	0	0.0509489	0	0.0119261	0.0575374	0.0359615	0	0.00660328	0	0	0	0	0.0283366	0.0770021	0	0.0513875	0.00875887	0	0.0109757	0	0.0154024	0.0186846	0.0223464	0.0107273	0.0111657	0	0	0.00844096
344	Bacteria; Firmicutes; Clostridia; Clostridiales	EU774682	95.06	6	0.00401268	0	0.0344709	0	0	0	0	0	0.0410116	0.0320513	0.0808127	0.0436491	0.0257367	0	0	0.0357782	0.0191791	0	0	0.0132066	0	0	0	0	0	0.0256674	0	0	0	0	0	0	0	0.0186846	0	0	0	0	0.0119147	0.00844096
345	Bacteria; Firmicutes; Clostridia; Clostridiales; Ruminococcaceae; Anaerotruncus	DQ057416	99.16	61	0.0200634	0.0143926	0	0.0130208	0.0210113	0.0105742	0.0116932	0	0.0273411	0.0106838	0.0230894	0.0436491	0	0.0254745	0	0	0	0	0.0146886	0.0198098	0.0136017	0.036507	0.0125676	0	0.0141683	0.00855578	0	0	0	0	0	0	0	0	0	0	0	0.0197765	0.0119147	0
346	Bacteria; Firmicutes	GU608109	94.41	24	0.012038	0.0287853	0	0.0130208	0.00700378	0.0105742	0	0.0145433	0	0	0.0230894	0	0	0	0	0.0238521	0.0383583	0	0	0	0	0	0	0	0.0141683	0	0.0298107	0	0	0	0.0109757	0.00807037	0.00770119	0.0186846	0	0.0321819	0.0111657	0	0.0238294	0.00844096
347	Bacteria	HM105300	95.42	4	0	0	0	0	0	0	0	0	0.0546822	0	0	0	0	0.0127372	0.0488579	0.0477042	0	0	0	0	0	0.0292056	0	0	0	0	0	0	0.0175177	0.0259781	0.0219515	0.0242111	0	0	0	0	0.0111657	0.00988826	0	0
348	Bacteria; Firmicutes; Clostridia; Clostridiales; Ruminococcaceae	HE814359	96.74	450	0.0722282	0.0287853	0.0344709	0.0390625	0.0350189	0	0	0.0290867	0	0	0	0	0	0	0	0	0	0	0.0293772	0.00660328	0	0.0146028	0.0314189	0.0102302	0	0.00855578	0	0.0385406	0.0700709	0.0623474	0.0548787	0.00807037	0.00770119	0.0373692	0	0	0	0.0197765	0	0
349	Bacteria; Firmicutes; Clostridia; Clostridiales; Ruminococcaceae	HQ808347	98.87	46	0	0	0	0	0.063034	0.0105742	0.070159	0.0727167	0	0.0320513	0	0	0	0.0636862	0.0122145	0.0477042	0.0383583	0.0629327	0.0146886	0.0264131	0	0.0073014	0	0.0204604	0.0708416	0.0171116	0	0.0128469	0	0.0155868	0.0109757	0.00807037	0.0154024	0.0186846	0.0111732	0.0107273	0.0558285	0.0593296	0.0238294	0.00844096
350	Bacteria; Firmicutes; Clostridia; Clostridiales; Ruminococcaceae; Butyricicoccus	HE814301	100	285	0.00802536	0	0	0	0.00700378	0.0211484	0.0116932	0	0.0410116	0.0106838	0.0230894	0.0290994	0	0	0	0	0	0.0179808	0.0881316	0.0264131	0	0	0.0251351	0.0204604	0	0.00855578	0	0	0.0175177	0.0259781	0	0	0	0	0	0	0.0111657	0	0	0.00844096
351	Bacteria; Firmicutes; Clostridia; Clostridiales; Ruminococcaceae	HQ781185	92.61	6	0.0240761	0.0143926	0.0689417	0	0	0	0	0	0	0.0213675	0	0.0290994	0.0128684	0	0	0	0.0575374	0.0539423	0.10282	0.0462229	0	0	0.00628378	0	0.0566733	0.0256674	0	0.0128469	0	0.0155868	0	0.00807037	0.0231036	0.0373692	0.0558659	0.0643639	0.0558285	0.0593296	0.0238294	0.0675276
352	Bacteria; Firmicutes; Clostridia; Clostridiales; Lachnospiraceae	GU060375	99.44	48	0.012038	0	0.0172354	0	0.0280151	0.0317225	0.0233863	0.0145433	0.0273411	0.0213675	0	0	0.0257367	0	0.0122145	0	0.0191791	0	0	0	0	0	0	0	0	0.0342231	0.0149054	0	0	0	0	0	0.0231036	0.0373692	0.0223464	0.0107273	0	0.0593296	0.0119147	0.0168819
353	Bacteria; Firmicutes; Clostridia; Clostridiales; Ruminococcaceae	JN803029	90.43	2	0.0240761	0.0287853	0	0.0130208	0.00700378	0	0.0116932	0.0145433	0.0136705	0.0106838	0	0.0145497	0	0	0.024429	0.0238521	0.0191791	0.00899038	0.0146886	0.00660328	0	0.0073014	0.00628378	0.0102302	0.0141683	0.0171116	0.0149054	0.0128469	0	0	0	0	0.00770119	0.0373692	0	0	0	0.0197765	0	0
354	Bacteria; Firmicutes	FJ723234	97.73	12	0.00802536	0	0	0.0130208	0.0280151	0	0.0233863	0	0	0	0	0	0	0	0.0122145	0	0	0.00899038	0.0440658	0.0132066	0	0.0073014	0.0251351	0	0.0283366	0.0171116	0	0.0128469	0.0175177	0.0103912	0.0109757	0.0484222	0	0	0	0.0321819	0	0	0	0
355	Bacteria; Firmicutes; Clostridia; Clostridiales	GU615054	96.3	8	0	0	0	0	0	0	0	0	0.0136705	0.0106838	0.0923574	0	0	0	0	0	0	0.0179808	0	0.0198098	0	0.0219042	0.0188513	0.0204604	0	0	0	0	0	0	0	0	0	0	0	0	0.0558285	0.0889944	0.0714881	0.0506457
356	Bacteria; Firmicutes; Clostridia; Clostridiales; Lachnospiraceae	JF781787	100	804	0	0	0	0	0.0350189	0.0528709	0.0584659	0.0145433	0	0	0.0115447	0	0	0	0	0	0	0.00899038	0	0.0132066	0	0	0	0	0	0	0	0	0	0	0	0	0	0	0	0	0.0446628	0.0296648	0.0238294	0
357	Bacteria; Firmicutes; Clostridia; Clostridiales; Ruminococcaceae; Anaerotruncus	JF782001	96.39	8	0.00401268	0.0143926	0.0172354	0	0.0140076	0	0	0	0.0273411	0.0106838	0	0	0.0128684	0	0	0.0238521	0	0	0	0	0.0272035	0.0073014	0.00628378	0.0204604	0	0	0	0.0256937	0.00875887	0.00519561	0	0.0242111	0	0	0.0111732	0	0.0111657	0	0.0119147	0
358	Bacteria; Firmicutes; Clostridia; Clostridiales; Ruminococcaceae	HQ759823	96.42	6	0	0	0	0	0	0	0	0	0	0	0	0	0.102947	0.127372	0.0610724	0.0477042	0	0	0	0	0	0	0	0	0	0	0	0	0	0	0	0	0	0	0	0	0	0	0	0
359	Bacteria; Firmicutes; Clostridia; Clostridiales; Lachnospiraceae	DQ807015	99.45	109	0.00802536	0	0	0.0130208	0.00700378	0	0.0116932	0.0145433	0	0	0.0115447	0.0436491	0.0128684	0	0	0.0119261	0.0191791	0	0.0146886	0	0	0.0146028	0.00628378	0.0204604	0.0141683	0	0	0.0256937	0.0350355	0.0519561	0.043903	0.00807037	0	0	0	0	0.0223314	0.0197765	0	0.00844096
360	Bacteria; Firmicutes; Clostridia; Clostridiales; Clostridiales_Incertae Sedis XIII; Anaerovorax	JN885813	100	454	0	0	0.0172354	0.0260417	0.0140076	0.0105742	0	0	0	0	0	0	0	0	0	0.0119261	0.0191791	0	0	0	0.0136017	0.0073014	0.0188513	0.0511509	0.0283366	0.00855578	0	0.0128469	0.0175177	0.0103912	0	0.00807037	0.00770119	0	0	0	0.0111657	0	0	0
361	Bacteria	JX639455	97.14	16	0.00802536	0	0	0	0.0210113	0	0	0	0	0	0	0	0	0.0127372	0.024429	0.0119261	0.0191791	0.0179808	0	0.00660328	0	0.0073014	0.00628378	0	0.0283366	0	0	0.0513875	0.0350355	0.0363693	0.0109757	0.00807037	0.0462072	0.0186846	0.0558659	0	0	0.00988826	0.0119147	0.0253229
362	Bacteria; Firmicutes; Clostridia; Clostridiales; Ruminococcaceae; Butyricicoccus	DQ394300	100	348	0	0	0	0	0	0	0	0	0	0	0	0	0	0	0	0	0	0	0	0.00660328	0.0272035	0.0073014	0	0	0	0	0	0	0.0525532	0.0311737	0	0	0	0	0	0	0.0223314	0.0395531	0.0714881	0.0422048
363	Bacteria	AB191019	98.36	17	0.00802536	0	0	0	0.0210113	0	0.0116932	0.0145433	0	0	0.0115447	0.0145497	0	0	0.024429	0	0.0383583	0	0.0293772	0.00660328	0	0.0073014	0.0188513	0	0.0141683	0.0342231	0.0447161	0	0.00875887	0.0259781	0.0109757	0.0242111	0.0231036	0.0560538	0.0782123	0	0.0223314	0.0494413	0.0119147	0.0253229
364	Bacteria; Firmicutes; Clostridia; Clostridiales	AM405167	100	454	0	0	0	0	0	0.0211484	0	0	0	0.0106838	0	0	0	0	0	0	0.0383583	0.0359615	0.0293772	0.0792393	0	0	0	0	0	0	0	0	0	0	0	0	0	0	0.0335196	0.0107273	0.0111657	0	0	0
365	Bacteria; Firmicutes; Clostridia; Clostridiales; Lachnospiraceae	FJ367684	97.05	303	0.00802536	0.0143926	0.0172354	0.0130208	0.0140076	0.0528709	0	0	0	0	0	0	0.0643418	0.0636862	0.024429	0.0119261	0.191791	0.0809134	0.0881316	0.0198098	0	0	0	0	0.0991782	0.145448	0.19377	0.128469	0	0	0	0	0.038506	0.0186846	0.0335196	0	0	0	0	0
366	Bacteria; Firmicutes	GQ175441	100	344	0	0	0	0	0.0140076	0	0.0233863	0	0.0136705	0.0106838	0.0923574	0.0581987	0	0	0	0	0	0	0.0146886	0	0	0.0073014	0.00628378	0	0	0	0.0298107	0.0128469	0	0	0	0	0	0	0	0	0	0	0	0.00844096
367	Bacteria; Bacteroidetes; Bacteroidia; Bacteroidales; Porphyromonadaceae	HQ776532	99.72	111	0	0	0	0	0	0	0	0	0	0	0	0	0	0	0	0	0	0	0	0	0	0	0	0	0	0	0	0	0.0350355	0.0363693	0.043903	0.0564926	0	0	0	0	0	0	0	0
368	Bacteria; Firmicutes; Clostridia; Clostridiales	GQ047291	92.13	225	0	0	0	0.0260417	0	0	0	0	0	0.0106838	0	0	0.0128684	0	0.0122145	0.0119261	0	0	0	0.0132066	0.0272035	0	0	0	0	0.00855578	0	0	0.0525532	0.0415649	0.0548787	0.0161407	0	0.0186846	0	0.0107273	0	0	0	0
369	Bacteria; Firmicutes; Clostridia; Clostridiales; Ruminococcaceae	GU959473	95.47	310	0	0.0287853	0	0.0130208	0.0140076	0	0	0.0145433	0	0	0	0	0.0128684	0.0127372	0	0	0	0	0	0.00660328	0	0	0.0125676	0	0	0	0	0.0128469	0	0.0103912	0.0109757	0.00807037	0	0.0186846	0	0	0.0334971	0	0.0119147	0
370	Bacteria; Firmicutes; Clostridia; Clostridiales; Ruminococcaceae	DQ793417	98.68	39	0.00401268	0	0	0	0.00700378	0	0	0	0	0	0	0	0	0	0	0.0357782	0	0	0.0146886	0.00660328	0	0.0146028	0	0.0204604	0.0141683	0.0256674	0.0298107	0	0.00875887	0.0155868	0.0109757	0.0161407	0	0	0.0111732	0.0107273	0.0558285	0.0593296	0	0.0168819
371	Bacteria; Firmicutes; Clostridia; Clostridiales; Ruminococcaceae	FJ510882	95.8	27	0.00401268	0	0	0	0	0.0317225	0.0233863	0	0	0	0	0	0	0	0	0	0	0.00899038	0	0.0132066	0.0136017	0.0146028	0.0188513	0.0102302	0	0	0	0	0	0.00519561	0.0109757	0	0	0	0	0	0.0334971	0.00988826	0	0
372	Bacteria; Firmicutes; Clostridia; Clostridiales; Ruminococcaceae; Oscillibacter	GU060384	100	287	0	0	0	0	0	0	0	0	0.287081	0.181624	0.103902	0.116397	0	0	0	0	0	0	0	0	0	0	0	0	0	0	0	0	0	0.00519561	0	0	0	0	0	0	0	0	0	0
373	Bacteria; Firmicutes; Clostridia; Clostridiales	HE975056	94.62	266	0.0160507	0.0287853	0	0.0130208	0	0	0	0	0.0683527	0.042735	0.0692681	0.0581987	0.0386051	0.0127372	0	0.0238521	0	0	0	0	0	0	0.0188513	0.0204604	0.0141683	0	0.0149054	0.0128469	0	0	0	0	0	0	0	0	0	0.00988826	0	0
374	Bacteria	JF798062	99.72	207	0.0160507	0	0.0172354	0.0260417	0	0	0	0	0.0273411	0	0	0	0	0	0.0122145	0.0119261	0	0.00899038	0	0	0	0	0	0	0	0	0.0149054	0	0	0	0	0	0.0154024	0.0747384	0.0670391	0.0429092	0	0	0	0
375	Bacteria; Firmicutes; Clostridia; Clostridiales	JN021925	99.72	183	0.0842663	0.100748	0	0	0	0	0	0	0	0	0	0	0.244499	0.254745	0.0732869	0.131187	0.0767165	0.125865	0.10282	0.118859	0	0	0	0	0.0991782	0.154004	0.178864	0.179856	0.00875887	0.0259781	0.0219515	0.00807037	0.539084	0.766069	0.122905	0.16091	0.0446628	0.00988826	0	0.0253229
376	Bacteria	GU171167	94.21	110	0	0	0	0	0.0700378	0.0528709	0.0116932	0.0290867	0	0	0	0	0	0	0	0	0	0	0	0	0	0	0	0	0.0283366	0.0171116	0	0	0	0	0	0	0	0	0.0446927	0	0	0	0	0
377	Bacteria; Firmicutes; Clostridia; Clostridiales; Ruminococcaceae	JF781875	99.73	171	0	0	0	0	0.0350189	0	0.105239	0.04363	0	0	0	0	0	0	0	0	0	0	0	0	0	0	0	0	0	0	0	0	0	0	0	0	0	0	0	0	0.0111657	0.00988826	0.0119147	0.00844096
378	Bacteria; Actinobacteria; Actinobacteria; Coriobacteriales; Coriobacteriaceae; Olsenella	AB262696	98.4	16	0.0280888	0.172712	0.0344709	0.0390625	0.20311	0.211484	0.420954	0.465387	0.0136705	0	0	0	2.17475	1.37562	2.33297	0.691711	0.249329	0.197788	0.0587544	0.118859	0.258433	0.182535	0.125676	0.173913	0.0141683	0.0427789	0.0596214	0.475334	0.0262766	0.0259781	0.0329272	0	0.123219	0.130792	0.134078	0.107273	0.736936	1.30525	0.76254	1.61222
379	Bacteria; Proteobacteria; Betaproteobacteria; Burkholderiales; Sutterellaceae; Parasutterella	AB759965	99.72	405	0	0	0	0	0	0	0	0	0	0	0	0	0	0	0	0	0	0	0	0	0	0	0	0	0	0	0	0	0.00875887	0.0831298	0.0329272	0.0403519	0	0	0	0	0	0	0	0
380	Bacteria; Firmicutes; Clostridia; Clostridiales; Ruminococcaceae	JX198600	98.07	129	0	0	0	0	0.0140076	0.0105742	0.0116932	0	0.0273411	0	0.034634	0	0.0128684	0.0127372	0	0.0119261	0.0191791	0.0179808	0.0146886	0	0	0	0	0	0	0.0171116	0	0.0256937	0	0	0	0	0	0	0	0	0.0111657	0.00988826	0	0
381	Bacteria; Firmicutes; Clostridia; Clostridiales	HE814361	100	279	0	0	0	0	0	0	0.0116932	0.0290867	0.0136705	0.0106838	0.034634	0.0145497	0	0	0	0.0119261	0	0	0	0	0	0	0.0125676	0.0102302	0.0141683	0.00855578	0.0149054	0	0	0	0	0	0	0	0	0	0	0	0.0238294	0.0337638
382	Bacteria	JX643935	93.93	39	0	0	0	0	0	0	0	0	0	0	0	0	0	0	0	0	0	0	0	0.0132066	0	0.0146028	0.0188513	0.0204604	0	0	0	0	0.00875887	0.0103912	0.0109757	0.00807037	0	0	0	0	0.0223314	0.00988826	0	0.0253229
383	Bacteria; Firmicutes; Clostridia; Clostridiales	JF798121	99.43	63	0	0	0	0	0	0	0	0	0	0.0106838	0.034634	0.0581987	0	0	0	0	0	0	0	0	0.0272035	0.0292056	0.00628378	0.0511509	0	0	0	0	0	0	0	0	0	0	0	0	0	0	0	0
384	Bacteria; Firmicutes; Clostridia; Clostridiales	HE975056	94.59	2099	0.0361141	0.0575705	0.0172354	0	0	0	0	0	0	0.042735	0	0	0	0.0127372	0.0122145	0	0	0	0	0.00660328	0	0	0.00628378	0	0	0	0.0149054	0.0128469	0	0	0	0	0	0	0	0	0	0	0	0
385	Bacteria; Firmicutes; Clostridia; Clostridiales; Ruminococcaceae	GU628981	90.48	2	0	0	0.0172354	0	0	0.0105742	0	0	0.0136705	0.0106838	0.0115447	0	0	0	0	0	0.0383583	0	0	0	0.0136017	0.0146028	0.00628378	0	0	0	0	0	0.0175177	0.00519561	0.0109757	0	0	0.0186846	0.0223464	0.0107273	0	0	0.0119147	0.0168819
386	Bacteria	EU509838	97.55	14	0.0200634	0.0143926	0.0172354	0.0390625	0	0	0.0233863	0.0290867	0.0410116	0.0213675	0	0	0.0128684	0.0254745	0.0122145	0.0238521	0	0	0.0440658	0	0.0136017	0	0	0	0.0141683	0.00855578	0	0	0.00875887	0	0	0	0	0.0186846	0.0111732	0	0	0	0	0
387	Bacteria; Firmicutes; Clostridia; Clostridiales; Ruminococcaceae	GU105467	99.12	76	0	0	0	0	0.0210113	0	0.0116932	0.0290867	0.0410116	0	0	0	0	0	0.0122145	0.0119261	0	0	0.0146886	0	0	0	0	0.0102302	0	0.00855578	0.0149054	0	0	0	0	0.0322815	0	0	0	0	0	0.00988826	0	0
388	Bacteria; Firmicutes; Clostridia; Clostridiales; Ruminococcaceae	HQ751744	97.11	15	0	0	0	0	0	0	0	0	0	0	0.0115447	0	0.0128684	0.0382117	0.0488579	0.0238521	0	0.00899038	0	0	0.0136017	0.0073014	0.0251351	0	0	0	0.0298107	0.0256937	0	0	0	0	0	0	0	0.0107273	0	0	0	0
389	Bacteria	HE814496	100	373	0.00401268	0	0	0	0	0	0	0	0	0.0106838	0	0	0	0	0	0	0	0	0.0146886	0	0.108814	0.0949182	0.0314189	0.0306905	0	0	0	0	0.00875887	0	0	0	0	0	0	0	0	0	0	0
390	Bacteria; Firmicutes; Clostridia; Clostridiales; Ruminococcaceae	FJ368283	99.42	159	0.140444	0.172712	0.0344709	0.104167	0	0	0	0	0.205058	0.235043	0.115447	0.160047	0.0128684	0.0254745	0.024429	0.0119261	0.0958957	0.0988942	0.0587544	0.0858426	0	0	0	0	0.141683	0.213895	0.0298107	0.0770812	0.0262766	0.067543	0	0.0242111	0	0	0.0111732	0	0.133988	0.138436	0.17872	0.101291
391	Bacteria	GU611738	93.89	7	0	0	0	0	0	0	0	0	0.0136705	0	0.0115447	0	0	0	0	0	0	0	0	0	0	0	0.056554	0.0306905	0	0	0	0	0	0	0	0	0	0	0	0	0.0111657	0	0.0119147	0
392	Bacteria; Firmicutes; Clostridia; Clostridiales; Ruminococcaceae	EF403010	98.88	49	0.012038	0	0	0.0130208	0.0140076	0.0105742	0.0233863	0.0145433	0	0.0106838	0	0.0290994	0	0	0	0	0.0575374	0.0539423	0	0.0132066	0.0136017	0	0.0314189	0.0102302	0	0	0.0596214	0.0128469	0.00875887	0.00519561	0	0.0242111	0.00770119	0.0186846	0.0223464	0	0.0446628	0.0593296	0.0119147	0.0253229
393	Bacteria; Firmicutes; Erysipelotrichia; Erysipelotrichales; Erysipelotrichaceae	GU171052	96.05	13	0	0	0	0.0130208	0	0	0	0	0	0	0	0	0	0	0	0	0.0767165	0.0359615	0.0146886	0.0396197	0	0	0	0	0.0283366	0.0513347	0.0596214	0.0770812	0	0	0	0	0	0	0	0	0	0	0	0
394	Bacteria	JF797954	100	317	0.012038	0	0	0	0.0210113	0.0105742	0	0	0	0	0	0	0	0	0	0	0	0.00899038	0	0.00660328	0	0	0	0	0	0	0.0149054	0	0	0.0155868	0	0	0	0.0186846	0.0111732	0	0	0.00988826	0	0.00844096
395	Bacteria; Firmicutes; Clostridia; Clostridiales; Lachnospiraceae; Clostridium XlVb	EU459807	93.26	23	0.0280888	0.0287853	0	0.0130208	0.0210113	0	0.0116932	0.0290867	0.0136705	0	0	0	0.0386051	0	0.024429	0	0.0383583	0.0269711	0	0.00660328	0.0136017	0.0146028	0.00628378	0	0.0141683	0	0.0149054	0	0	0	0	0.0161407	0	0	0.0223464	0.0107273	0.0111657	0	0.0357441	0.0337638
396	Bacteria; Firmicutes; Clostridia; Clostridiales; Clostridiales_Incertae Sedis XIII; Anaerovorax	DQ803322	100	1064	0.00802536	0.0143926	0	0	0.00700378	0.0105742	0	0	0.0273411	0	0.0115447	0.0145497	0	0	0.0122145	0	0.0575374	0.00899038	0	0.00660328	0	0	0	0	0	0	0	0	0.00875887	0.0207825	0	0.0322815	0.00770119	0	0	0.0107273	0.0334971	0.00988826	0.0119147	0.00844096
397	Bacteria	JX643937	96.24	38	0	0	0	0	0.0210113	0.0105742	0	0.0145433	0	0	0	0	0	0	0	0	0	0.00899038	0.0293772	0.00660328	0	0	0	0	0	0	0	0	0	0.0103912	0	0	0.0231036	0	0.0111732	0	0.0111657	0.00988826	0	0.00844096
398	Bacteria; Firmicutes; Clostridia; Clostridiales	AB191019	92.9	2	0	0	0	0	0	0	0	0	0.0273411	0.042735	0.0808127	0.101848	0	0	0	0	0	0	0	0	0	0	0	0	0	0	0	0	0	0	0	0	0	0	0	0	0	0	0	0
399	Bacteria	GU171167	95.71	6	0	0	0	0	0	0	0	0	0	0	0	0	0	0	0	0	0	0	0	0	0.0272035	0.0219042	0	0	0.0141683	0.00855578	0	0.0256937	0	0	0	0	0.00770119	0.0186846	0.0335196	0.0107273	0	0.00988826	0	0
400	Bacteria; Firmicutes; Clostridia; Clostridiales; Ruminococcaceae	DQ800742	88.57	2	0	0	0	0	0	0	0	0	0.0273411	0.0106838	0	0.0145497	0	0	0	0	0	0	0	0	0.0136017	0	0	0.0204604	0.0283366	0.00855578	0	0	0.00875887	0.00519561	0	0	0	0	0	0	0	0	0	0.0253229
401	Bacteria; Firmicutes; Clostridia; Clostridiales; Ruminococcaceae; Butyricicoccus	JF781860	97.44	168	0	0	0	0	0	0	0.0116932	0.0290867	0.0136705	0.0106838	0	0	0.0128684	0	0	0.0119261	0.0191791	0.0179808	0	0.0132066	0	0.0073014	0	0	0	0.00855578	0.0149054	0	0.0613121	0.0571518	0.0548787	0.0322815	0	0	0	0	0.111657	0.0494413	0.0238294	0.0590867
402	Bacteria; Firmicutes; Clostridia; Clostridiales	EF405456	100	494	0.00401268	0	0	0	0.00700378	0	0	0	0	0	0	0	0.0128684	0.0127372	0.0488579	0.0596303	0	0.00899038	0	0.0132066	0	0	0	0.0102302	0	0.00855578	0	0	0.00875887	0.0155868	0	0	0	0	0	0	0	0.00988826	0.0119147	0
403	Bacteria; Firmicutes; Clostridia; Clostridiales; Lachnospiraceae; Blautia	GQ175463	99.47	78	0.0280888	0.0143926	0.0172354	0.0130208	0.0420227	0.158613	0.0818522	0.0290867	0.0820232	0.17094	0.0230894	0.0581987	0.102947	0.0382117	0.0488579	0.0477042	0.134254	0.0988942	0.0293772	0.0462229	1.21055	1.12442	1.3573	1.0844	0.0283366	0.0598905	0.0149054	0.0128469	0.0350355	0.0363693	0.0768302	0.0403519	0.138621	0.0373692	0.0223464	0.0429092	0.122823	0.0692178	0.119147	0.135055
404	Bacteria; Firmicutes; Clostridia; Clostridiales	JF781945	94.25	9	0	0	0	0	0	0	0	0	0.0136705	0.0106838	0.0461787	0.116397	0	0	0	0	0	0	0	0	0	0	0	0	0	0	0	0	0	0	0	0	0	0	0	0	0	0	0	0
405	Bacteria; Firmicutes; Clostridia; Clostridiales; Ruminococcaceae	HE814359	91.43	20	0.0280888	0	0.0172354	0.0130208	0	0	0	0	0.0136705	0	0	0	0	0	0	0	0	0	0	0	0	0	0	0	0.0141683	0.00855578	0.0149054	0.0128469	0.0175177	0.0103912	0	0	0.00770119	0	0	0	0.0223314	0	0	0
406	Bacteria; Firmicutes; Clostridia; Clostridiales; Ruminococcaceae	GU955268	100	286	0.00401268	0.0143926	0	0	0	0	0	0	0	0	0	0.0145497	0.0257367	0	0	0	0	0	0.0146886	0	0.0136017	0.0146028	0.00628378	0.0102302	0	0.0171116	0	0	0	0	0	0.00807037	0	0	0.0111732	0.0107273	0	0	0.0119147	0.0253229
407	Bacteria	HQ716526	96.69	7	0	0	0	0	0	0	0	0	0.0136705	0.0106838	0.0577234	0.0581987	0	0	0	0	0	0	0	0	0	0.0146028	0.0691215	0.0102302	0	0	0	0	0	0	0	0	0	0	0	0	0	0	0	0
408	Bacteria; Firmicutes; Clostridia; Clostridiales; Ruminococcaceae	DQ057382	97.09	12	0.012038	0	0.0172354	0	0.0280151	0.0422967	0.0233863	0.0581734	0.0410116	0.0106838	0	0.0145497	0	0.0382117	0.0122145	0.0119261	0	0.0359615	0	0.0132066	0	0.0219042	0	0	0.0566733	0.0342231	0.0149054	0.0256937	0.0875887	0.119499	0.0548787	0.064563	0	0.0186846	0	0	0.0446628	0.0889944	0.119147	0.0928505
409	Bacteria; Firmicutes; Clostridia; Clostridiales; Ruminococcaceae	HQ783728	99.45	90	0.00401268	0	0	0	0	0.0105742	0.0116932	0	0	0.042735	0	0	0	0.0127372	0	0	0	0	0.0293772	0.00660328	0	0	0	0	0	0.00855578	0.0149054	0	0	0.0103912	0.0219515	0.00807037	0.00770119	0.0186846	0	0.0107273	0	0.0296648	0.0119147	0
410	Bacteria; Firmicutes; Clostridia; Clostridiales	GU171000	98.86	33	0	0	0	0	0	0	0	0	0.0273411	0.0106838	0.0808127	0.0290994	0	0	0	0	0	0	0	0	0.0136017	0.0073014	0.0314189	0.0306905	0	0	0	0	0	0	0	0	0	0	0	0	0	0	0	0
411	Bacteria; Firmicutes; Clostridia; Clostridiales; Ruminococcaceae; Subdoligranulum	EU873648	98.45	23	0.0240761	0.0143926	0	0	0.0280151	0.0211484	0.0116932	0.0145433	0.0956938	0.0106838	0	0.0145497	0.0128684	0.0382117	0	0.0357782	0	0.0269711	0.0293772	0.00660328	0.054407	0.0073014	0.0439864	0.0613811	0.0283366	0	0	0.0128469	0.00875887	0.0155868	0	0	0.0231036	0	0	0	0.0334971	0.0296648	0	0.0253229
412	Bacteria; Firmicutes; Clostridia; Clostridiales	AY985282	100	458	0	0	0.0172354	0	0	0.0105742	0	0	0	0	0.0115447	0	0	0	0	0	0	0	0	0.00660328	0	0	0.0125676	0.0204604	0.0141683	0	0	0	0.00875887	0.0155868	0.0109757	0.00807037	0	0	0	0	0.0111657	0	0.0119147	0.00844096
413	Bacteria; Firmicutes; Clostridia; Clostridiales; Clostridiales_Incertae Sedis XIII	DQ800752	96.09	13	0.00401268	0	0	0	0	0	0	0.0290867	0.0410116	0.0106838	0.0230894	0	0	0	0	0	0	0	0.0146886	0.0132066	0	0	0	0	0	0	0	0	0	0.00519561	0.0329272	0.00807037	0	0	0.0111732	0	0	0	0	0
414	Bacteria; Firmicutes; Clostridia; Clostridiales; Ruminococcaceae	JQ336395	93.64	6	0.0160507	0.0287853	0	0	0.00700378	0	0.0233863	0	0	0	0	0.0290994	0	0.0127372	0	0.0477042	0	0	0	0	0.0136017	0.0219042	0.0188513	0.0102302	0.0283366	0	0	0.0128469	0.00875887	0.0103912	0.0109757	0	0.00770119	0	0.0111732	0	0	0.00988826	0.0119147	0.00844096
415	Bacteria; Bacteroidetes; Bacteroidia; Bacteroidales	FJ511500	99.73	201	0.00401268	0	0.0344709	0	0	0	0	0	0	0	0	0	0	0	0	0	0.0383583	0.00899038	0.0293772	0.0858426	0	0	0	0	0	0.00855578	0	0	0.00875887	0.00519561	0	0.00807037	0.00770119	0	0.0223464	0	0.0223314	0.00988826	0	0.00844096
416	Bacteria; Firmicutes; Clostridia; Clostridiales; Ruminococcaceae; Faecalibacterium	JQ248102	98.11	14	0.0682156	0.0863558	0	0.0260417	0.126068	0.0528709	0.070159	0.0145433	0	0	0.0115447	0	0	0	0.0122145	0.0119261	0.0383583	0.0629327	0.0587544	0.00660328	0	0.0073014	0	0.0102302	0.0141683	0.0171116	0.0149054	0	0	0.00519561	0.0219515	0.0161407	0	0	0.0111732	0.0107273	0.0111657	0.0791061	0.0238294	0.0506457
417	Bacteria; Firmicutes; Clostridia; Clostridiales; Lachnospiraceae	DQ057374	100	411	0.0361141	0.0287853	0.0172354	0.0260417	0.0280151	0.0105742	0.0116932	0.0145433	0.0136705	0	0	0	0.0772101	0.0254745	0	0.0596303	0.0958957	0.0359615	0	0.0264131	0	0	0	0	0	0.0171116	0	0.0385406	0	0	0.0109757	0.0161407	0.00770119	0.0186846	0.0111732	0.0107273	0.0223314	0.00988826	0.0119147	0.0759686
418	Bacteria; Firmicutes; Clostridia; Clostridiales; Clostridiaceae 1; Clostridium sensu stricto	KC245283	100	408	0.00802536	0	0	0	0	0	0	0	0	0.0106838	0.0115447	0.0145497	0	0	0	0	0.0191791	0.0179808	0	0.0330164	0	0	0	0	0.042505	0.0855578	0.0149054	0	0	0	0	0	0	0	0	0	0	0	0	0
419	Bacteria; Firmicutes; Clostridia; Clostridiales; Lachnospiraceae; Clostridium XlVb	EU763077	95.94	8	0	0	0	0	0	0	0	0	0	0	0	0	0.0128684	0	0.0488579	0.0477042	0	0	0	0	0	0	0	0.0102302	0	0	0	0	0	0.00519561	0.0109757	0	0	0	0	0	0	0	0.0119147	0
420	Bacteria; Firmicutes; Clostridia; Clostridiales	GQ175507	98.01	18	0	0	0	0	0	0.0105742	0.070159	0.0727167	0	0.0106838	0	0	0	0	0	0	0	0	0.0440658	0.0330164	0.0136017	0	0.0314189	0	0	0	0	0	0	0	0	0.00807037	0	0	0	0.0107273	0.0223314	0.00988826	0.0357441	0.0506457
421	Bacteria	FR872701	99.72	256	0	0	0	0	0.0210113	0.0105742	0	0.0145433	0.0273411	0	0.0115447	0.0145497	0	0	0	0	0	0	0	0	0.0136017	0.0146028	0.0188513	0	0	0	0	0	0	0	0	0	0	0	0	0	0	0	0	0
422	Bacteria	FR872700	99.41	50	0	0.0143926	0	0	0	0.0105742	0.0233863	0	0.0136705	0	0	0	0.0386051	0	0.0122145	0	0	0	0	0	0	0	0.00628378	0	0.0283366	0	0	0	0.0175177	0	0	0	0.00770119	0	0	0	0	0	0	0
423	Bacteria; Firmicutes; Clostridia; Clostridiales; Ruminococcaceae	HE814377	93.25	4	0	0	0	0	0.0280151	0	0	0	0.0273411	0	0	0	0	0	0	0	0.0191791	0.0179808	0	0	0	0	0	0	0	0	0	0	0	0	0	0	0	0.0373692	0	0.0107273	0.0111657	0	0.0119147	0.0253229
424	Bacteria	EF698764	97.59	12	0.0160507	0	0.0172354	0	0	0	0	0.0145433	0.0273411	0	0	0	0	0.0254745	0	0.0119261	0.0191791	0	0	0.00660328	0	0.0073014	0	0.0204604	0	0.0256674	0	0.0128469	0	0.00519561	0.0219515	0.0322815	0	0	0	0	0.0111657	0.00988826	0.0238294	0
425	Bacteria	JX632381	94.71	43	0	0	0	0	0	0	0	0	0	0.0213675	0.034634	0	0	0	0	0	0	0	0	0	0	0	0.0125676	0.0102302	0	0	0	0	0	0	0	0	0	0	0	0	0.0111657	0	0.0357441	0
426	Bacteria; Firmicutes; Clostridia; Clostridiales	HM846630	92.44	55	0.00401268	0	0	0	0	0	0	0	0.0136705	0.0641026	0.0692681	0.0581987	0	0	0	0	0	0	0.0146886	0	0	0	0	0	0	0	0	0	0	0	0	0	0	0	0	0	0	0	0	0
427	Bacteria; Firmicutes; Clostridia; Clostridiales; Lachnospiraceae	AB107485	95.21	21	0.00401268	0	0	0.0130208	0	0.0105742	0	0	0.0410116	0	0.0115447	0	0.0257367	0.0382117	0.0122145	0	0	0	0.0146886	0	0	0.0292056	0.0188513	0.0102302	0	0	0	0	0.00875887	0.00519561	0	0	0	0	0	0	0	0	0	0
428	Bacteria; Lentisphaerae; Lentisphaeria; Victivallales; Victivallaceae; Victivallis	JQ346729	100	218	0.00802536	0	0	0	0.0140076	0	0	0	0	0.0106838	0	0.0145497	0	0	0	0	0	0	0	0	0	0.0146028	0	0	0	0	0	0	0	0.0155868	0	0	0	0	0	0	0	0	0.0238294	0
429	Bacteria	JF623331	87.5	12	0	0	0	0	0.00700378	0	0	0	0	0	0	0	0	0	0	0	0	0	0	0.00660328	0.0408052	0.0219042	0	0.0306905	0	0	0	0	0	0	0	0	0	0	0	0	0	0	0.0119147	0
430	Bacteria; Firmicutes; Clostridia; Clostridiales; Ruminococcaceae	JX099837	94.6	696	0	0	0	0	0	0	0	0.0145433	0	0	0	0	0.0514734	0.0127372	0.0488579	0.0238521	0	0	0	0	0	0	0	0	0	0	0	0	0	0	0	0	0	0	0	0	0	0	0	0
431	Bacteria; Firmicutes; Clostridia; Clostridiales; Ruminococcaceae	FJ505536	98.9	78	0	0	0	0	0.0140076	0	0	0	0	0	0	0	0	0	0	0	0	0	0	0	0.0136017	0	0	0	0.0141683	0	0.0149054	0.0128469	0.0350355	0.0103912	0.0219515	0	0	0	0	0	0	0	0.0595735	0.00844096
432	Bacteria	AB612361	92.88	1567	0	0	0	0	0	0	0	0	0	0.0106838	0.0115447	0.0290994	0	0	0	0	0.0191791	0.00899038	0.0146886	0	0.0136017	0	0.0188513	0.0102302	0	0	0	0	0	0	0	0	0	0	0	0	0	0.00988826	0	0
433	Bacteria; Firmicutes; Clostridia; Clostridiales; Lachnospiraceae	GU060380	99.72	105	0.0361141	0	0.0344709	0	0	0	0	0	0.0820232	0.0534188	0.0115447	0	0	0.0254745	0.0122145	0	0.0575374	0.0269711	0	0.00660328	0	0	0	0	0.0566733	0.00855578	0.0596214	0.0642343	0.00875887	0.0259781	0.0109757	0.064563	0.0693107	0.093423	0.0111732	0	0.0223314	0	0.0119147	0.0168819
434	Bacteria	AB181442	89.01	5	0.012038	0	0	0	0.00700378	0.0211484	0	0	0	0	0	0	0	0	0	0.0119261	0	0	0	0	0	0	0.00628378	0	0.0141683	0	0	0	0	0.00519561	0.0109757	0	0	0	0.0111732	0	0	0.0197765	0	0
435	Bacteria; Firmicutes; Clostridia; Clostridiales; Ruminococcaceae	GU628780	96.67	13	0	0	0	0	0	0	0	0	0.0546822	0.0534188	0.103902	0.116397	0	0	0	0	0	0	0	0	0	0	0	0	0	0	0	0	0	0	0	0	0	0	0	0	0	0	0	0
436	Bacteria; Firmicutes; Clostridia; Clostridiales; Lachnospiraceae	GU101036	99.41	53	0	0	0	0	0	0	0	0	0	0	0	0	0	0	0	0	0	0	0	0	0	0	0	0	0.0141683	0	0.0149054	0	0	0	0	0	0	0	0	0	0.0223314	0.0593296	0.0238294	0.0337638
437	Bacteria	GQ448612	91.64	3	0	0	0	0	0	0	0	0	0	0	0	0	0	0	0	0	0	0.00899038	0.0293772	0	0.0136017	0.0073014	0.00628378	0	0	0	0	0	0	0.00519561	0	0	0	0	0	0	0.0223314	0	0.0238294	0.0422048
438	Bacteria	AY457731	96.72	17	0.0200634	0.0287853	0.0172354	0.0130208	0	0	0.0116932	0	0.0273411	0	0	0	0	0.0127372	0	0.0119261	0	0	0	0	0	0.0073014	0	0	0	0	0	0	0	0.00519561	0	0	0	0	0.0111732	0	0	0	0	0.0168819
439	Bacteria; Firmicutes; Clostridia; Clostridiales; Ruminococcaceae	HQ775650	99.43	520	0.0321014	0.0287853	0.0517063	0.0260417	0	0	0.0818522	0.13089	0.0410116	0.0106838	0.0577234	0.0145497	0	0.0127372	0	0.0119261	0.0767165	0.0809134	0.0146886	0.072636	0.0136017	0.0073014	0.0251351	0.0204604	0.042505	0.0342231	0.0149054	0.0256937	0.0700709	0.103912	0.0658545	0.0484222	0.0693107	0.0186846	0.0335196	0.0321819	0.100491	0.0296648	0.0357441	0.0928505
440	Bacteria; Firmicutes; Clostridia; Clostridiales; Lachnospiraceae	DQ057375	99.44	64	0.0160507	0	0.0172354	0	0.063034	0.0317225	0.0467727	0.0145433	0.0273411	0.0106838	0	0.0290994	0.0128684	0	0	0.0238521	0.0383583	0.0269711	0.0293772	0	0	0.0073014	0.0125676	0.0204604	0	0.00855578	0	0.0513875	0	0	0	0	0.0308048	0.0560538	0.0446927	0.0536366	0.0334971	0.0889944	0.0476588	0.0590867
441	Bacteria; Firmicutes; Clostridia; Clostridiales; Lachnospiraceae	DQ456135	100	1221	0.0321014	0.0719632	0	0	0.0210113	0	0	0	0	0.0213675	0	0	0	0.0127372	0	0	0.0191791	0.00899038	0.0440658	0.0330164	0	0	0.00628378	0	0	0.0256674	0	0.0128469	0.00875887	0.0571518	0.0219515	0.0564926	0	0	0	0	0.0111657	0.00988826	0.0119147	0.00844096
442	Bacteria; Firmicutes; Clostridia; Clostridiales; Ruminococcaceae	HQ782994	99.72	135	0	0	0	0	0.0140076	0	0	0	0	0	0	0	0.0386051	0	0	0.0119261	0	0	0	0	0.0136017	0	0	0	0.0141683	0	0	0.0128469	0	0	0	0.0242111	0	0	0	0	0	0	0	0
443	Bacteria; Firmicutes; Clostridia; Clostridiales; Lachnospiraceae	HE814443	96.64	638	0	0	0	0	0.00700378	0	0.0233863	0	0	0.0106838	0	0	0	0.0127372	0	0	0	0	0.0146886	0	0	0	0	0	0	0	0	0.0128469	0	0.00519561	0	0.0161407	0.0154024	0	0.0111732	0	0	0	0.0119147	0.0168819
444	Bacteria; Firmicutes; Clostridia; Clostridiales; Ruminococcaceae	GU100165	100	332	0	0	0	0	0	0	0	0	0.0136705	0	0	0	0.0128684	0	0	0.0119261	0	0	0.0146886	0.00660328	0	0	0	0	0	0.00855578	0	0	0.00875887	0.00519561	0	0	0	0	0	0	0.0223314	0	0.0119147	0
445	Bacteria	EU871388	91.72	3	0	0	0	0	0	0	0	0	0.0410116	0.0213675	0.0692681	0	0	0	0	0	0	0	0	0	0	0	0	0	0	0	0	0	0	0	0	0	0	0	0	0	0	0	0	0
446	Bacteria; Firmicutes; Clostridia; Clostridiales; Lachnospiraceae	HQ319469	90.81	140	0.00802536	0	0	0	0	0.0105742	0	0	0	0	0	0	0.0514734	0.0127372	0	0	0	0	0	0	0	0	0	0	0.0141683	0	0	0	0	0	0	0	0	0.0186846	0	0	0	0	0	0
447	Bacteria; Bacteroidetes; Bacteroidia; Bacteroidales; Porphyromonadaceae	GU170969	99.46	76	0	0	0	0	0	0	0	0	0	0	0	0	0	0	0	0	0	0	0	0	0.0272035	0.0657126	0.0251351	0.0204604	0	0	0	0	0	0.0155868	0	0	0	0	0	0	0	0	0	0
448	Bacteria; Firmicutes; Clostridia; Clostridiales; Ruminococcaceae	JF655171	91.94	5	0	0	0.0689417	0	0	0	0	0	0	0	0	0	0	0	0	0	0	0	0	0	0	0	0	0	0	0	0	0.0128469	0	0	0	0	0.00770119	0.0186846	0	0	0.0334971	0.00988826	0.0238294	0.0253229
449	Bacteria; Firmicutes; Clostridia; Clostridiales; Lachnospiraceae	JN021850	96.72	8	0.0361141	0.0431779	0	0	0	0	0	0	0	0	0	0	0	0	0	0	0	0.00899038	0	0.0132066	0	0	0.00628378	0	0.0141683	0	0	0.0256937	0	0	0	0	0.00770119	0	0	0.0107273	0	0.00988826	0.0119147	0.00844096
450	Bacteria; Firmicutes; Clostridia; Clostridiales; Ruminococcaceae	AB626949	94.02	4	0.0160507	0	0	0	0	0	0	0	0	0	0	0	0	0	0	0	0	0.00899038	0.0293772	0.00660328	0	0	0	0	0.0283366	0	0	0	0	0	0	0	0	0	0	0	0	0	0.0119147	0.0253229
451	Bacteria; Firmicutes; Clostridia; Clostridiales; Ruminococcaceae; Faecalibacterium	GU171125	98.61	26	0.377192	0.201497	0.775595	0.598958	0.329178	0.348948	0.163704	0.189063	0.0410116	0.0534188	0.0692681	0.0581987	1.59568	1.33741	2.12532	3.13655	1.22746	0.979951	1.13102	0.911252	0.0680087	0.036507	0.0439864	0.0102302	0.297535	0.239562	0.462066	0.565262	0.0175177	0.0831298	0.0987817	0.0403519	1.34771	1.32661	1.16201	0.99764	0.781599	0.781173	0.655308	0.945387
452	Bacteria; Firmicutes; Clostridia; Clostridiales; Ruminococcaceae; Anaerotruncus	HE814359	98.92	28	0.0160507	0	0	0.0260417	0.00700378	0.0105742	0.0233863	0.0145433	0.0273411	0	0	0	0	0	0	0	0	0	0	0	0.0272035	0.0438084	0.00628378	0.0102302	0	0	0.0149054	0.0128469	0.0525532	0.0155868	0.0219515	0.0161407	0	0	0	0.0107273	0	0	0	0
453	Bacteria; Firmicutes; Clostridia; Clostridiales; Lachnospiraceae	JF781946	94.93	4	0.00401268	0.0143926	0.0344709	0.0390625	0.00700378	0	0	0	0.0136705	0.042735	0.0115447	0.0290994	0	0	0.0366435	0.0954085	0.0383583	0.0449519	0.0440658	0.0198098	0	0.0146028	0.0125676	0	0.0283366	0.00855578	0.104337	0.0899281	0.00875887	0.00519561	0.0329272	0	0.0924143	0.0747384	0.0335196	0.0321819	0	0.00988826	0	0.00844096
454	Bacteria; Firmicutes; Clostridia; Clostridiales; Ruminococcaceae	AM278001	100	435	0	0	0	0	0.0210113	0.0105742	0	0	0	0.0106838	0	0	0	0	0	0	0	0	0	0	0	0	0.00628378	0	0	0	0	0	0	0	0	0	0	0	0	0	0.0223314	0.0197765	0	0
455	Bacteria; Firmicutes; Clostridia; Clostridiales; Ruminococcaceae	HE814441	95.13	5	0.00401268	0.0143926	0.0172354	0	0.00700378	0	0.0116932	0	0	0	0	0	0	0.0127372	0.0122145	0.0119261	0	0	0.0146886	0	0	0.0073014	0	0.0102302	0	0.00855578	0	0	0	0	0	0.00807037	0.00770119	0	0.0111732	0.0214546	0.0111657	0.0197765	0	0.00844096
456	Bacteria	HQ770267	99.74	490	0.00401268	0	0	0	0	0	0	0	0	0	0	0	0	0	0	0	0	0	0.0146886	0	0	0.0146028	0	0	0	0	0	0	0	0.0259781	0	0.00807037	0	0.0560538	0.0111732	0	0.0223314	0	0.0119147	0
457	Bacteria; Firmicutes; Clostridia; Clostridiales; Ruminococcaceae	DQ803929	92.84	20	0	0	0	0	0.00700378	0.0105742	0	0	0	0	0	0	0.0128684	0	0	0.0119261	0.0575374	0	0	0.00660328	0	0	0	0	0	0	0.0298107	0	0.00875887	0	0	0.00807037	0	0	0	0	0.0223314	0.00988826	0	0
458	Bacteria; Firmicutes; Clostridia; Clostridiales; Ruminococcaceae	GU959146	95.39	783	0	0	0	0	0.00700378	0	0.0233863	0.0145433	0	0	0	0.0145497	0	0	0.024429	0	0	0	0	0.0132066	0.0136017	0	0	0	0	0	0	0	0	0	0	0	0.0231036	0.0186846	0.0111732	0	0	0	0	0.00844096
459	Bacteria; Firmicutes; Clostridia; Clostridiales; Eubacteriaceae; Anaerofustis	AM691886	99.2	64	0	0	0	0.0130208	0	0	0	0	0	0.0106838	0.0115447	0.0290994	0	0	0	0	0	0.0179808	0	0	0	0	0	0	0	0.0171116	0.0149054	0	0	0	0	0.00807037	0	0	0	0.0107273	0	0.00988826	0	0.0168819
460	Bacteria; Firmicutes; Clostridia; Clostridiales	AM888835	92.82	2	0.00401268	0	0	0	0.0140076	0.0211484	0.0116932	0	0	0	0	0	0	0	0	0	0	0	0.0293772	0.00660328	0	0.0073014	0	0	0	0	0	0	0	0	0	0	0	0	0	0	0	0.00988826	0	0
461	Bacteria; Firmicutes; Clostridia; Clostridiales; Ruminococcaceae	AM693191	99.45	87	0.00802536	0	0	0.0130208	0	0	0	0	0	0	0	0	0	0.0127372	0	0	0.0191791	0.00899038	0	0	0	0.0073014	0	0	0	0.00855578	0	0	0	0	0	0	0	0	0.0111732	0	0	0.0197765	0	0.00844096
462	Bacteria	GU171167	99.15	435	0	0	0	0	0	0	0	0	0.0820232	0	0.0115447	0.0145497	0	0	0	0	0	0	0	0	0	0.0073014	0	0	0	0	0	0	0	0	0	0	0	0	0	0	0	0	0	0
463	Bacteria; Firmicutes; Clostridia; Clostridiales	JF781750	98.01	22	0.012038	0	0.0689417	0.0260417	0.385208	0.274929	0.245557	0.189063	0.410116	0.512821	1.21219	1.07668	0.0900785	0.127372	0.10993	0.0954085	0.0767165	0.341634	0.073443	0.204702	0.0136017	0.0438084	0.0188513	0.0613811	0.0708416	0.102669	0.0745268	0.0385406	0.201454	0.0727386	0	0.064563	0.0539084	0.112108	0.0446927	0.214546	0.167485	0.148324	0.166806	0.101291
464	Bacteria; Firmicutes; Clostridia; Clostridiales; Ruminococcaceae	AM278898	96.58	56	0	0	0	0	0.0210113	0	0	0	0	0	0	0	0.0128684	0	0.0122145	0	0	0	0	0	0.0136017	0.0073014	0.0125676	0.0409207	0	0.0171116	0.0596214	0.0385406	0	0	0	0	0	0	0	0	0	0	0	0
465	Bacteria; Firmicutes; Clostridia; Clostridiales; Ruminococcaceae; Pseudoflavonifractor	DQ456166	98.84	28	0.176558	0.0575705	0.0861772	0.0260417	0.0910492	0.0105742	0.0350795	0.0290867	0.0546822	0.0213675	0	0	0.0900785	0.114635	0.0977159	0.0596303	0.134254	0.0809134	0.308461	0.0990491	0.0408052	0.0438084	0	0.0306905	0.0566733	0.0427789	0.0298107	0	0.0525532	0.0883255	0.0109757	0.00807037	0.19253	0.224215	0.122905	0.118	0.256811	0.00988826	0.0238294	0.0759686
466	Bacteria; Firmicutes; Clostridia; Clostridiales; Lachnospiraceae	DQ327400	97.23	90	0	0	0	0	0	0	0	0	0	0	0	0	0	0	0	0	0	0	0	0	0	0	0	0	0	0	0	0	0	0	0	0	0.0231036	0.0747384	0.0446927	0.0107273	0	0	0	0
467	Bacteria; Firmicutes; Clostridia; Clostridiales; Ruminococcaceae	HM281016	99.44	69	0.0160507	0.0143926	0	0.0130208	0	0	0	0	0	0	0	0	0	0	0	0	0	0.00899038	0	0	0.0136017	0	0	0	0.0141683	0	0	0	0	0	0	0	0	0.0186846	0	0	0	0	0	0
468	Bacteria	DQ455843	98.03	25	0.00802536	0	0.0344709	0.0260417	0.189102	0.169187	0.0584659	0.04363	0.0136705	0.0213675	0.0577234	0.0290994	0.0386051	0	0.0977159	0.0596303	0.0575374	0.0539423	0.0881316	0.112256	0.0272035	0.0073014	0.00628378	0.0306905	0.0141683	0.0598905	0	0	0.0437943	0.0259781	0.0548787	0.0322815	0	0.0186846	0	0	0.0558285	0.0296648	0.0476588	0.0675276
469	Bacteria; Proteobacteria; Gammaproteobacteria; Enterobacteriales; Enterobacteriaceae; Escherichia/Shigella	KF018649	99.44	142	0.144456	0.0143926	0.18959	0.104167	0.0350189	0.0317225	0	0.0145433	0.0136705	0	0	0	0	0	0	0	0.0383583	0.0539423	0.0881316	0.171685	0.380849	0.343166	0.56554	0.531969	0.396713	0.333676	0.134148	0.218397	0.148901	0.29615	0.0109757	0.0887741	0.0154024	0.0560538	0.458101	0.536366	0.145154	0.0692178	0.0476588	0.0759686
470	Bacteria; Firmicutes	JF781996	99.2	43	0	0	0	0	0	0	0	0	0	0.0106838	0.0230894	0.0436491	0	0.0127372	0	0	0	0	0	0	0	0	0.00628378	0.0102302	0.0283366	0	0	0	0.0262766	0.0103912	0.0109757	0.00807037	0	0	0	0	0	0	0	0
471	Bacteria; Firmicutes; Clostridia; Clostridiales; Ruminococcaceae	GU607022	90.7	73	0	0	0	0	0	0	0.0116932	0.0145433	0	0	0	0.0145497	0.0128684	0.0127372	0	0.0119261	0.0191791	0	0	0	0.0136017	0	0	0	0	0	0	0.0128469	0	0	0	0	0	0	0	0	0	0	0	0
472	Bacteria; Firmicutes; Clostridia; Clostridiales	DQ794280	98.01	74	0.00401268	0	0	0	0.0140076	0	0.0116932	0.0145433	0.0273411	0.0106838	0.0230894	0.0145497	0	0	0	0	0.0575374	0.0179808	0.0293772	0.0198098	0	0	0	0	0	0	0	0	0.0262766	0.0155868	0.0329272	0.064563	0	0.0186846	0	0	0.0558285	0	0.0119147	0
473	Bacteria; Firmicutes; Clostridia; Clostridiales; Ruminococcaceae; Pseudoflavonifractor	HE814396	99.43	69	0.184583	0.518135	0.293002	0.208333	0.497269	0.729618	1.01731	1.06166	0.615174	0.715812	0.323251	0.611087	1.71149	1.68131	1.38024	0.894454	0.863061	0.926009	0.352526	0.76598	1.23776	0.934579	0.779188	0.797954	0.311703	0.436345	0.163959	0.334018	2.41745	1.05991	1.811	1.46074	0.184829	0.224215	0.189944	0.203819	1.2059	1.42391	0.941261	1.0298
474	Bacteria; Firmicutes; Clostridia; Clostridiales; Ruminococcaceae	GU107043	100	299	0	0	0	0	0	0	0	0	0	0	0	0	0.0128684	0	0	0.0119261	0.0191791	0	0	0	0	0	0	0	0.0141683	0.0171116	0	0	0	0	0	0	0.00770119	0	0	0.0107273	0	0	0	0
475	Bacteria; Firmicutes; Bacilli; Lactobacillales; Enterococcaceae; Enterococcus	HQ800045	99.73	243	0.00401268	0	0	0	0	0	0	0	0	0	0	0	0	0	0	0	0	0.0179808	0	0	0	0	0	0	0	0.0256674	0.0149054	0	0.0525532	0.0311737	0.0109757	0.0564926	0	0	0	0	0	0	0	0
476	Bacteria; Firmicutes; Clostridia; Clostridiales; Lachnospiraceae	DQ455899	97.2	17	0.00401268	0	0	0	0	0	0	0	0	0.0106838	0.0115447	0	0	0	0.0122145	0.0119261	0.0191791	0	0	0	0	0.0219042	0	0	0	0	0	0	0.954717	0.800125	0.713423	0.847389	0.00770119	0.0186846	0.0335196	0.0214546	0	0.00988826	0	0
477	Bacteria; Firmicutes; Clostridia; Clostridiales; Ruminococcaceae; Oscillibacter	HE814426	95.07	51	0	0	0	0	0	0	0	0	0	0.0106838	0	0	0	0.0127372	0	0.0238521	0	0	0	0	0.0136017	0	0.00628378	0	0	0	0	0	0	0	0	0	0	0	0	0	0	0.00988826	0	0.00844096
478	Bacteria; Firmicutes	JQ188548	92.04	3	0	0	0.0172354	0	0.0140076	0.0105742	0.0116932	0	0	0.0106838	0	0	0	0	0	0	0	0	0	0.00660328	0.0136017	0	0.0125676	0.0204604	0	0	0	0	0	0.0103912	0	0	0	0	0	0	0	0.0197765	0	0.00844096
479	Bacteria; Firmicutes; Clostridia; Clostridiales; Lachnospiraceae	AM693259	99.72	176	0.00401268	0	0	0.0130208	0.0140076	0	0.0116932	0.0290867	0	0	0	0	0	0.0127372	0	0	0.0767165	0.0269711	0.0146886	0.00660328	0	0	0.00628378	0	0.0283366	0.00855578	0.0149054	0.0385406	0.0175177	0.0207825	0.0109757	0	0.0770119	0.0747384	0.122905	0.0321819	0.0223314	0	0	0.0168819
480	Bacteria; Firmicutes; Clostridia; Clostridiales; Ruminococcaceae	HQ821379	99.15	34	0	0	0	0	0	0	0	0	0.0136705	0	0.0115447	0	0	0	0	0	0	0	0	0	0.0272035	0.0073014	0.00628378	0.0204604	0	0	0	0	0	0	0	0.00807037	0	0	0	0	0	0	0	0
481	Bacteria; Lentisphaerae; Lentisphaeria; Victivallales; Victivallaceae; Victivallis	FJ507282	96.01	11	0	0	0	0	0	0	0	0	0.0410116	0.042735	0	0	0	0	0	0	0	0	0	0	0	0	0	0	0	0	0	0	0	0	0	0	0	0	0	0	0	0	0	0
482	Bacteria; Firmicutes; Clostridia; Clostridiales	DQ456386	98.84	109	0	0	0	0	0.00700378	0	0.0233863	0.08726	0.0820232	0.0747863	0.103902	0.189146	0	0	0	0	0.134254	0.0809134	0.073443	0.072636	0.0136017	0.0438084	0.0942566	0.0613811	0.0141683	0	0	0.0128469	0.0525532	0.0623474	0.0109757	0.00807037	0	0	0	0	0.0893256	0.0296648	0.0714881	0.0928505
483	Bacteria; Proteobacteria; Betaproteobacteria; Burkholderiales; Oxalobacteraceae; Oxalobacter	JQ336617	99.72	98	0	0	0	0	0	0.0211484	0	0	0	0	0	0	0	0	0	0	0	0	0	0	0.0136017	0.0073014	0.00628378	0	0	0.0256674	0.0447161	0.0128469	0	0	0.0109757	0	0	0	0	0	0	0	0	0
484	Bacteria; Firmicutes	HE814304	97.36	11	0.00401268	0.0287853	0.0172354	0.0130208	0.0350189	0.0528709	0.0584659	0.0581734	0.123035	0.0213675	0.0808127	0.0872981	0	0.0127372	0.024429	0	0.0383583	0.107885	0.0440658	0.224511	0	0	0.00628378	0.0102302	0.042505	0.0256674	0.0149054	0.0256937	0.0437943	0.0155868	0.0219515	0.0161407	0.0924143	0.205531	0.145251	0.171637	0.167485	0.118659	0.0834028	0.151937
485	Bacteria; Firmicutes; Bacilli	HE814303	100	223	0	0	0	0	0.0140076	0	0	0	0	0	0.0115447	0.0145497	0	0	0	0	0	0	0	0	0	0	0	0	0.0141683	0.0171116	0.0149054	0.0128469	0	0	0	0	0	0	0	0	0	0.00988826	0	0
486	Bacteria; Firmicutes; Clostridia; Clostridiales; Lachnospiraceae	DQ057368	98.9	39	0.0321014	0.0431779	0.0689417	0.0520833	0.343185	0.274929	1.04069	1.03258	0.300752	0.202991	0.392519	0.334643	0.0643418	0	0	0.0238521	0.0383583	0.0539423	0.0146886	0.0132066	0.23123	0.335864	0.0879729	0.0511509	0.0283366	0.0256674	0.0149054	0	0.332837	0.161064	0.450005	0.234041	0	0.0373692	0	0.0107273	0.0781599	0.0692178	0.107232	0.126614
487	Bacteria; Firmicutes; Clostridia; Clostridiales	DQ456468	95.2	193	0	0	0	0	0	0	0	0	0	0.0106838	0.0230894	0.0872981	0	0	0	0	0	0	0	0	0	0	0.00628378	0	0	0	0	0	0	0	0.0109757	0	0	0	0	0	0	0	0	0
488	Bacteria; Firmicutes; Clostridia; Clostridiales; Lachnospiraceae	JF798138	98.6	22	0.00401268	0.0287853	0	0.0390625	0.0490265	0.0211484	0	0.0145433	0.0136705	0	0.0230894	0.0872981	0	0	0.0122145	0	0	0.0179808	0	0.0198098	0.0136017	0.0073014	0.0125676	0.0204604	0	0.00855578	0.0298107	0.0256937	0	0.0155868	0	0.00807037	0	0.0186846	0	0	0.0111657	0.0593296	0	0.0168819
489	Bacteria; Firmicutes; Clostridia; Clostridiales; Ruminococcaceae	GU959387	93.61	3	0	0	0	0	0	0.0211484	0	0	0	0.0106838	0	0	0	0	0	0	0	0	0	0	0	0.0073014	0	0	0	0	0	0	0	0.0103912	0	0	0	0	0	0	0	0.00988826	0	0.0168819
490	Bacteria; Firmicutes; Clostridia; Clostridiales; Ruminococcaceae	GU955503	90.61	2	0	0	0	0	0	0	0	0	0	0.042735	0.0115447	0	0	0	0	0	0.0191791	0.00899038	0	0	0	0	0	0	0	0	0	0	0.0175177	0	0.0219515	0.00807037	0	0	0.0111732	0	0	0	0	0
491	Bacteria; Firmicutes; Clostridia; Clostridiales; Lachnospiraceae	JF781664	98.12	783	0.00401268	0	0	0	0	0	0	0	0	0	0	0	0	0	0	0	0	0	0.073443	0.00660328	0	0	0	0	0	0	0	0.0128469	0	0	0	0	0	0	0	0	0	0	0	0
492	Bacteria	JQ248094	89.75	4	0	0	0	0	0	0	0	0	0	0	0	0	0	0	0	0	0.0383583	0.0179808	0	0.00660328	0	0	0	0	0	0	0	0	0	0	0	0	0	0	0	0	0	0	0	0.00844096
493	Bacteria; Firmicutes; Clostridia; Clostridiales; Lachnospiraceae	GU607390	92.86	2	0	0	0	0	0	0	0	0.0145433	0	0	0.0115447	0.0145497	0	0	0	0	0	0	0	0	0	0.0073014	0	0.0409207	0	0	0	0	0	0	0	0	0	0	0	0	0	0	0	0
494	Bacteria; Firmicutes; Clostridia; Clostridiales; Ruminococcaceae; Anaerotruncus	FJ366425	96.26	10	0	0	0.0172354	0	0	0	0.0116932	0	0.0410116	0.042735	0.0115447	0	0.0128684	0	0	0	0	0	0	0	0	0	0	0	0	0	0	0	0	0.0155868	0	0.00807037	0	0	0	0	0	0.00988826	0	0
495	Bacteria	FJ371934	92.9	4	0	0	0	0	0	0	0	0	0.0136705	0	0.0230894	0	0	0	0	0	0	0	0	0	0	0	0.0188513	0	0	0	0	0	0	0	0	0	0	0	0	0	0	0	0	0
496	Bacteria; Firmicutes; Clostridia; Clostridiales; Ruminococcaceae	GU607573	93.14	18	0	0	0	0	0	0	0	0	0	0	0	0	0	0	0	0	0.0191791	0.00899038	0	0	0.0136017	0.0073014	0	0	0	0.0171116	0.0149054	0	0	0	0	0	0	0	0.0111732	0	0	0	0	0
497	Bacteria; Firmicutes; Clostridia; Clostridiales; Ruminococcaceae	JN907656	96.81	8	0.00401268	0	0	0	0	0.0105742	0	0	0	0	0.0115447	0	0	0	0	0	0	0	0	0.00660328	0	0.0073014	0.0125676	0.0102302	0	0	0	0	0	0	0	0	0	0	0.0111732	0	0	0	0	0.00844096
498	Bacteria; Firmicutes; Negativicutes; Selenomonadales; Veillonellaceae; Megamonas	HM830492	99.71	126	0.012038	0	0.0172354	0.0390625	0.00700378	0.0105742	0	0	0.0273411	0.0106838	0.034634	0.0145497	0.0128684	0	0.0122145	0.0119261	0	0	0	0.00660328	0	0.0073014	0	0	0	0.0427789	0.0149054	0.0256937	0.00875887	0	0	0	0.00770119	0	0.0111732	0.0429092	0.0111657	0	0.0119147	0
499	Bacteria; Firmicutes; Clostridia; Clostridiales; Lachnospiraceae	JF781669	98.89	89	0.00401268	0	0.0172354	0	0	0	0	0	0.0136705	0.0320513	0	0.0145497	0	0	0	0	0	0.0359615	0	0.0132066	0	0	0	0	0.0141683	0.0171116	0	0	0.00875887	0.00519561	0.0109757	0	0.038506	0.0373692	0.0223464	0.0536366	0	0	0	0.0168819
500	Bacteria; Firmicutes; Clostridia; Clostridiales	AM275604	99.72	114	0.00401268	0	0	0	0.00700378	0.0105742	0	0	0	0	0	0	0	0	0	0	0	0.00899038	0	0	0.0136017	0	0	0	0	0	0	0	0	0	0	0	0	0	0	0	0	0	0	0.00844096
501	Bacteria	AB612361	94.57	9	0.00401268	0	0	0	0.0140076	0.0211484	0.0584659	0.08726	0.177717	0.106838	0.0923574	0.130947	0	0	0	0	0	0.00899038	0.0146886	0.0132066	0.0816104	0.073014	0.00628378	0.0409207	0	0	0	0	0.0437943	0.0259781	0	0	0	0	0	0	0.100491	0.0889944	0.0476588	0.118173
502	Bacteria; Firmicutes; Clostridia; Clostridiales; Ruminococcaceae	JF782040	97.38	12	0	0	0	0	0	0	0	0	0	0.0106838	0	0	0	0	0	0	0	0	0	0	0.0816104	0.0438084	0	0.0102302	0	0	0	0	0	0	0	0	0	0	0	0	0	0	0	0
503	Bacteria; Actinobacteria; Actinobacteria; Coriobacteriales; Coriobacteriaceae; Coriobacterium	AB262689	98.43	33	0	0.0287853	0	0	0.0210113	0	0	0	0	0	0	0	0	0	0	0	0	0	0	0.00660328	0	0	0	0	0	0	0	0.0128469	0	0.0103912	0	0	0	0	0	0	0	0	0	0
504	Bacteria; Firmicutes; Clostridia; Clostridiales; Ruminococcaceae	AM405109	97.59	20	0	0	0	0	0	0	0	0	0	0	0	0.0145497	0	0.0254745	0.0122145	0	0	0	0	0	0.0136017	0	0	0	0	0	0	0	0	0	0	0	0	0	0	0	0.0446628	0.00988826	0.0119147	0.0168819
505	Bacteria; Firmicutes; Clostridia; Clostridiales; Ruminococcaceae; Faecalibacterium	DQ456040	98.9	31	0.0280888	0.0287853	0.0344709	0.0520833	0.0980529	0.0528709	0.0233863	0.0145433	0	0	0	0	0	0	0	0	0.0575374	0.0629327	0.190952	0.204702	0	0	0	0	0	0	0.0298107	0.0128469	0.00875887	0.0207825	0	0.0242111	0.00770119	0	0	0	0.0111657	0	0	0.00844096
506	Bacteria; Firmicutes; Clostridia; Clostridiales; Lachnospiraceae	HQ783504	92.74	586	0.012038	0.0143926	0	0	0.00700378	0	0	0	0.0136705	0	0	0	0	0	0	0	0.0191791	0	0	0.00660328	0	0	0	0	0	0	0	0	0.00875887	0.0155868	0	0.00807037	0	0	0	0	0	0	0	0
507	Bacteria; Firmicutes; Clostridia; Clostridiales; Ruminococcaceae; Clostridium IV	EU474489	95.62	8	0.0200634	0	0.0172354	0	0	0	0	0	0	0	0	0	0	0	0	0	0	0	0	0	0	0	0	0	0	0.00855578	0	0	0	0	0	0	0	0	0	0	0	0	0	0
508	Bacteria; Actinobacteria; Actinobacteria; Coriobacteriales; Coriobacteriaceae; Coriobacterium	FJ503789	94.39	644	0.012038	0	0.0344709	0.0260417	0.00700378	0.0317225	0.0350795	0.0145433	0	0	0	0.0145497	0.0128684	0.0127372	0.0366435	0.0119261	0.115075	0.332644	0.0440658	0.0594295	0.0272035	0.0073014	0.00628378	0	0.0283366	0.0342231	0.0298107	0.115622	0.245248	0.176651	0.142685	0.185619	0.0231036	0.0186846	0.0223464	0.0107273	0.0223314	0	0.0357441	0.0168819
509	Bacteria; Actinobacteria; Actinobacteria; Coriobacteriales; Coriobacteriaceae	JQ168151	95.31	109	0	0	0	0	0	0	0	0	0	0.0213675	0.0115447	0.0290994	0	0	0	0	0	0	0	0	0	0	0.00628378	0	0	0	0	0	0	0.00519561	0	0.0161407	0	0	0	0	0	0	0	0
510	Bacteria; Firmicutes; Clostridia; Clostridiales; Ruminococcaceae; Clostridium IV	GQ178918	99.74	203	0	0	0	0	0	0.0105742	0.0116932	0	0	0	0	0	0	0	0	0	0	0	0	0.00660328	0.0272035	0	0.0125676	0	0	0	0	0	0	0.0155868	0	0	0	0	0	0	0.0111657	0	0	0
511	Bacteria; Firmicutes; Clostridia; Clostridiales; Ruminococcaceae	DQ806411	95.47	7	0	0	0	0	0	0	0	0	0	0	0	0	0	0	0	0	0	0	0	0	0	0	0	0	0	0	0	0	0.0175177	0.00519561	0.0329272	0.0161407	0	0	0	0	0	0	0	0
512	Bacteria; Firmicutes; Clostridia; Clostridiales; Ruminococcaceae	GU104447	97	12	0	0	0	0.0130208	0	0.0105742	0.0116932	0	0	0	0	0	0	0	0	0	0	0	0.0146886	0	0.0136017	0	0	0	0	0	0	0	0.00875887	0.00519561	0	0	0	0	0	0	0	0	0	0
513	Bacteria	HQ705143	96.36	16	0.00802536	0	0.0344709	0	0.00700378	0	0	0	0	0	0.0230894	0.0436491	0	0	0	0	0	0	0	0	0	0.0073014	0.0377027	0.0204604	0.0141683	0	0	0	0.0262766	0.0363693	0.0109757	0.0484222	0	0	0.0223464	0.0429092	0	0.0197765	0.0119147	0
514	Bacteria; Firmicutes; Clostridia; Clostridiales; Ruminococcaceae	AF376228	99.44	88	0.012038	0	0.0172354	0.0130208	0.0420227	0.0105742	0.0116932	0.0290867	0	0	0	0	0	0	0	0	0	0	0	0	0	0	0.00628378	0	0.0141683	0	0	0	0.00875887	0.0207825	0.0109757	0.0242111	0	0	0.0111732	0	0	0	0	0
515	Bacteria	JX643748	96.47	8	0	0	0	0	0	0	0	0	0	0	0	0	0	0	0	0	0	0	0.0293772	0	0	0	0	0	0	0	0	0	0	0	0	0	0	0	0	0	0	0.00988826	0.0119147	0.0168819
516	Bacteria; Firmicutes; Clostridia; Clostridiales; Ruminococcaceae	HE814377	93.64	6	0.00802536	0	0	0.0130208	0	0	0	0	0	0	0	0	0	0	0	0	0	0	0	0	0	0	0	0	0	0	0	0	0	0	0	0	0.0308048	0.0186846	0.0111732	0.0107273	0.0111657	0	0	0
517	Bacteria; Firmicutes; Clostridia; Clostridiales; Ruminococcaceae	AB626949	95.63	18	0	0	0	0	0	0	0	0	0	0	0	0	0	0	0	0	0.0191791	0	0.0293772	0	0	0	0	0	0.0141683	0.00855578	0	0.0256937	0	0	0	0	0	0	0	0	0	0	0.0119147	0.0168819
518	Bacteria; Firmicutes; Clostridia; Clostridiales	FJ367462	99.73	224	0	0	0	0	0.00700378	0	0	0	0	0	0.0115447	0	0.0128684	0	0.0122145	0	0	0	0.0146886	0	0	0	0	0.0102302	0	0.00855578	0	0	0	0.00519561	0	0	0.00770119	0	0	0	0	0.00988826	0.0119147	0.0168819
519	Bacteria; Firmicutes; Clostridia; Clostridiales; Lachnospiraceae	GU171079	100	916	0.012038	0.0143926	0.0172354	0	0.0140076	0	0	0.0145433	0	0	0	0	0	0	0	0	0	0.0179808	0	0	0	0.0073014	0	0	0.0141683	0	0.0149054	0.0128469	0.00875887	0.0155868	0.0109757	0.0564926	0	0.0186846	0	0	0.0558285	0.00988826	0	0
520	Bacteria; Firmicutes; Clostridia; Clostridiales; Lachnospiraceae; Clostridium XlVb	KC478328	98.1	21	0	0.0143926	0	0	0	0	0	0	0	0	0	0	0	0	0	0	0	0	0	0	0	0	0	0.0102302	0.0141683	0	0.0894321	0.102775	0	0	0	0	0	0	0	0	0	0	0	0.00844096
521	Bacteria; Firmicutes; Clostridia; Clostridiales; Ruminococcaceae	GQ897726	99.46	81	0	0	0	0	0	0.0105742	0.0116932	0	0	0	0	0	0	0	0	0	0.0191791	0.00899038	0	0	0	0	0	0	0	0	0	0	0	0.00519561	0.0219515	0	0	0	0	0	0	0.00988826	0	0
522	Bacteria; Firmicutes; Clostridia; Clostridiales; Ruminococcaceae; Subdoligranulum	AB559607	91.22	2	0	0	0	0	0	0	0	0	0	0	0	0	0	0	0	0	0	0	0	0	0.054407	0	0	0	0	0	0	0	0	0	0	0	0	0	0	0	0	0	0	0
523	Bacteria; Actinobacteria; Actinobacteria; Coriobacteriales; Coriobacteriaceae	NR_042840	94.09	6	0	0	0	0	0	0	0	0	0	0	0	0	0	0	0	0	0	0.00899038	0	0	0	0	0.00628378	0	0	0	0	0.0128469	0	0	0.0109757	0	0	0	0.0111732	0	0	0	0	0
524	Bacteria; Proteobacteria; Gammaproteobacteria; Enterobacteriales; Enterobacteriaceae	JQ186483	99.43	59	0.088279	0.0575705	0.396415	0.286458	0.0210113	0.0317225	0.0467727	0.0145433	0.0273411	0.0106838	0	0	0	0	0	0.0119261	0.0958957	0.206779	0.323149	0.515055	0.530468	0.795853	0.508986	0.55243	0.184188	0.213895	0.149054	0.167009	0.262766	0.233803	0.131709	0.177548	0.0924143	0.0560538	1.41899	1.07273	0.212148	0.266983	0.107232	0.151937
525	Bacteria; Firmicutes	GU616145	97.78	27	0	0	0	0	0	0	0	0	0	0.0106838	0	0.0290994	0.0257367	0	0	0	0	0	0	0	0	0	0	0	0	0	0	0	0	0	0	0	0	0.0373692	0	0.0214546	0	0	0.0238294	0
526	Bacteria; Firmicutes; Clostridia; Clostridiales; Lachnospiraceae	DQ794071	99.44	68	0	0	0	0	0	0	0	0	0.0273411	0.0641026	0.0115447	0.0290994	0	0	0	0	0	0	0	0	0	0.0073014	0	0	0	0	0	0	0	0	0	0.00807037	0	0	0	0	0	0	0	0
527	Bacteria; Bacteroidetes; Bacteroidia; Bacteroidales; Porphyromonadaceae; Butyricimonas	JF781894	98.07	25	0.0200634	0.0143926	0	0.0130208	0.0980529	0.0951676	0.0584659	0.0145433	0.164046	0.0961538	0.0923574	0.0436491	0.141552	0.0764234	0.0732869	0.0834824	0.0191791	0.0269711	0.10282	0.072636	0.136017	0.131425	0.0816891	0.0716113	0.127515	0.128337	0.22358	0.115622	0.0525532	0.0883255	0.0548787	0.064563	0.115518	0.0373692	0.0223464	0.0429092	0.0893256	0.0593296	0.107232	0.101291
528	Bacteria; Firmicutes; Clostridia; Clostridiales; Ruminococcaceae	GU451684	99.18	84	0	0	0	0	0	0.0105742	0	0.0145433	0.0136705	0	0	0	0	0	0	0	0	0	0	0	0.0136017	0	0.0125676	0	0	0	0.0149054	0	0	0	0	0	0	0	0	0	0	0	0	0
529	Bacteria; Firmicutes; Clostridia; Clostridiales; Ruminococcaceae	GQ135738	93.01	4	0	0	0	0	0	0.0105742	0	0	0	0	0	0	0	0	0	0.0119261	0	0	0	0	0	0	0	0	0	0	0	0	0	0.0103912	0	0	0	0.0186846	0	0	0	0	0	0.0168819
530	Bacteria; Firmicutes; Clostridia; Clostridiales; Ruminococcaceae	JX101688	91.08	2	0	0	0	0	0	0	0	0	0	0	0	0	0	0	0	0	0	0	0	0	0.0136017	0.0073014	0	0	0	0.00855578	0.0149054	0	0	0	0	0	0	0	0	0	0	0	0	0
531	Bacteria; Bacteroidetes; Bacteroidia; Bacteroidales; Rikenellaceae; Alistipes	JF797815	99.15	35	0.0642029	0.0287853	0	0.0130208	0.147079	0.211484	0.0935454	0.0290867	0.273411	0.523504	0.242438	0.116397	0.0772101	0.14011	0.0732869	0.107335	0.0958957	0.170817	0.323149	0.356577	0.23123	0.511098	0.345608	0.225064	0.184188	0.427789	0.178864	0.179856	0.15766	0.12989	0.0878059	0.153337	0.038506	0.0373692	0.122905	0.171637	0.212148	0.237318	0.571905	0.295433
532	Bacteria; Firmicutes; Clostridia; Clostridiales	HM817911	97.44	86	0	0	0	0	0.0210113	0.0317225	0.0233863	0.0145433	0	0	0	0	0	0.0127372	0	0.0119261	0.0383583	0.0629327	0	0.0462229	0	0	0	0	0	0	0	0	0.00875887	0.0207825	0.0219515	0.0242111	0	0	0.0111732	0.0214546	0.0781599	0.0593296	0.0357441	0.0422048
533	Bacteria; Firmicutes; Clostridia; Clostridiales; Ruminococcaceae	JF781881	99.44	60	0.341078	0.215889	0.103413	0.0651042	0	0.0211484	0	0	0	0	0	0	0.0386051	0.0254745	0.024429	0.0119261	0.0958957	0.0359615	0.0440658	0.0990491	0	0	0	0	0.0850099	0.111225	0.104337	0.167009	0.0875887	0.103912	0.043903	0.0726334	0.0154024	0.0560538	0.0223464	0.0429092	0.122823	0.128547	0.166806	0.126614
534	Bacteria; Firmicutes; Clostridia; Clostridiales; Ruminococcaceae; Faecalibacterium	GQ175386	99.46	115	0	0.0143926	0	0	0	0	0	0	0	0	0	0	0.0128684	0	0	0	0	0.00899038	0	0	0	0	0	0	0	0.0427789	0.0447161	0.0256937	0.00875887	0.00519561	0.0219515	0.0161407	0	0	0.0111732	0	0	0	0	0
535	Bacteria; Firmicutes; Clostridia; Clostridiales	DQ455855	99.13	40	0.00401268	0	0	0	0.00700378	0	0.0350795	0	0.0546822	0.0106838	0.0577234	0.189146	0	0	0	0	0.0383583	0.0449519	0.0293772	0.0264131	0.0408052	0.0292056	0.0691215	0.0613811	0	0	0	0	0.00875887	0.00519561	0	0	0.00770119	0	0	0.0214546	0.0781599	0.128547	0.0714881	0.109732
536	Bacteria; Firmicutes; Clostridia; Clostridiales	JQ336395	91.59	2	0.00401268	0	0	0	0	0	0	0	0.0273411	0	0	0	0	0	0	0	0	0	0	0	0	0	0	0	0	0	0	0	0	0.00519561	0	0	0	0	0	0	0.0111657	0.00988826	0	0
537	Bacteria; Firmicutes; Clostridia; Clostridiales; Ruminococcaceae	AB294747	86.65	2	0	0	0	0	0	0	0	0	0	0	0	0	0	0	0	0	0	0	0	0	0	0	0	0	0.0141683	0	0	0.0128469	0.00875887	0.00519561	0	0	0	0	0.0111732	0	0	0	0	0
538	Bacteria; Firmicutes; Clostridia; Clostridiales; Ruminococcaceae	JQ183171	88.41	3	0.00401268	0	0	0	0	0	0.0116932	0	0	0.0106838	0	0	0	0	0	0	0	0	0	0.0132066	0	0	0	0	0	0	0	0	0	0	0	0	0	0	0	0	0.0111657	0	0	0
539	Bacteria; Firmicutes; Clostridia; Clostridiales; Ruminococcaceae	HE814359	96.49	13	0	0	0	0	0.0140076	0	0	0.0145433	0	0	0	0	0	0.0127372	0	0	0	0.00899038	0.0146886	0.00660328	0	0.0073014	0	0	0	0	0.0447161	0	0.0262766	0.0207825	0	0.00807037	0	0	0	0	0	0	0	0.0168819
540	Bacteria	HE814283	97.44	19	0	0	0	0	0.637344	0.560431	0.105239	0.0727167	0	0.0106838	0	0	0.0128684	0.0764234	0	0	0	0.00899038	0	0	0	0	0	0	0.0283366	0.0598905	0	0.0128469	0.0262766	0	0	0	0.00770119	0	0.0335196	0.0429092	0.0223314	0	0.0119147	0.0168819
541	Bacteria; Firmicutes; Clostridia; Clostridiales; Ruminococcaceae; Oscillibacter	HE814441	94.74	5	0.00401268	0	0	0	0	0	0.0116932	0	0.0136705	0	0	0	0	0	0.0122145	0	0	0	0	0	0	0	0	0.0102302	0	0	0	0	0	0.00519561	0	0	0	0	0.0223464	0	0	0	0	0.00844096
542	Bacteria; Firmicutes; Clostridia; Clostridiales	GU171196	99.42	63	0	0	0	0	0	0	0	0	0.0136705	0.0106838	0.115447	0.130947	0	0	0	0	0	0	0	0	0	0.0073014	0	0	0	0	0	0	0	0	0.0109757	0	0	0	0	0	0	0	0	0
543	Bacteria; Proteobacteria; Epsilonproteobacteria; Campylobacterales; Campylobacteraceae; Campylobacter	KC245381	97.1	11	0	0	0	0	0.00700378	0	0	0.0145433	0	0	0	0.0145497	0	0	0	0	0	0	0	0	0	0	0	0	0	0.00855578	0	0.0128469	0	0	0	0	0	0	0	0	0	0	0	0
544	Bacteria; Firmicutes; Clostridia; Clostridiales; Peptostreptococcaceae; Clostridium XI	FJ375897	99.72	212	0	0	0	0	0	0	0	0	0.0273411	0.0320513	0.034634	0.0436491	0	0	0	0	0	0	0	0	0	0	0	0	0	0	0	0	0	0	0	0	0	0	0	0	0	0	0	0
545	Bacteria; Firmicutes; Clostridia; Clostridiales; Ruminococcaceae	JX099828	95.17	23	0	0	0	0	0	0	0	0	0	0	0	0	0	0	0	0	0	0.00899038	0.0440658	0	0	0	0	0	0	0	0	0	0	0	0.0109757	0	0	0	0	0	0	0	0	0
546	Bacteria; Firmicutes	DQ805765	97.67	13	0	0	0	0	0	0.0317225	0	0.0145433	0	0.416667	0.0230894	0.0436491	0	0.0509489	0	0	0	0.00899038	0	0	0.0136017	0.153329	0.0125676	0	0	0	0	0	0.245248	0.0883255	0.252442	0.161407	0	0	0	0	0.0558285	0.0494413	0.0357441	0.0422048
547	Bacteria; Firmicutes; Clostridia; Clostridiales; Ruminococcaceae	AM888438	97.08	9	0.0200634	0.0431779	0.0344709	0.0130208	0	0	0	0	0.0136705	0	0	0	0.0128684	0.0127372	0	0.0119261	0	0.0269711	0	0	0.0136017	0.0292056	0.00628378	0.0204604	0.0141683	0.0171116	0	0	0	0.0155868	0.0219515	0	0.0231036	0.0373692	0.0335196	0.0321819	0.0111657	0.0197765	0.0238294	0.00844096
548	Bacteria	AY916298	99.73	285	0	0	0	0	0.00700378	0.0105742	0	0	0.0273411	0	0	0	0	0	0	0	0	0	0	0	0	0.0073014	0	0	0	0	0	0	0	0	0	0	0	0	0	0	0.0111657	0	0	0
549	Bacteria; Firmicutes; Clostridia; Clostridiales; Lachnospiraceae	JF781623	99.73	267	0.00401268	0.0143926	0	0	0.0140076	0.0211484	0	0.0145433	0	0	0.0115447	0.0290994	0.0257367	0	0	0.0238521	0	0	0.0146886	0	0	0	0	0	0.042505	0.00855578	0	0.0256937	0.0350355	0.00519561	0.0109757	0	0.00770119	0	0.0111732	0	0	0.00988826	0.0119147	0.00844096
550	Bacteria; Firmicutes; Clostridia; Clostridiales; Ruminococcaceae	AY916345	92.93	197	0	0.0143926	0	0	0	0	0	0	0	0	0	0.0290994	0.0128684	0	0	0	0	0	0	0.00660328	0	0	0	0	0	0	0	0	0.00875887	0	0	0	0	0	0	0	0	0.00988826	0	0
551	Bacteria	GU171122	99.43	112	0.184583	0.129534	0.103413	0.130208	0	0	0	0	0	0	0	0	0	0	0	0	0.0575374	0.00899038	0	0	0	0	0	0	0.0283366	0	0.0149054	0.0513875	0	0	0	0	0.146323	0.205531	0.156425	0.0750912	0	0	0	0
552	Bacteria; Firmicutes; Clostridia; Clostridiales	HE814360	100	353	0.0160507	0	0	0.0130208	0	0.0105742	0	0	0	0	0	0	0	0	0	0	0.0191791	0	0	0.0132066	0	0	0.00628378	0.0102302	0	0	0	0.0128469	0	0	0	0.00807037	0	0	0.0223464	0.0107273	0	0	0.0119147	0
553	Bacteria; Firmicutes; Bacilli; Bacillales; Staphylococcaceae; Staphylococcus	KC581676	100	300	0	0	0	0	0	0	0	0	0	0.0106838	0	0	0	0	0	0	0	0.00899038	0	0.00660328	0	0	0	0	0	0	0	0	0	0	0	0	0	0	0	0	0	0.00988826	0	0
554	Bacteria; Firmicutes; Clostridia; Clostridiales; Ruminococcaceae	JQ984523	92.92	2	0.00802536	0	0	0	0.0140076	0	0	0.0145433	0	0	0	0	0	0	0.0122145	0	0	0	0	0	0	0	0	0	0	0	0.0298107	0	0	0	0	0	0	0.0373692	0	0	0	0	0	0
555	Bacteria; Firmicutes; Clostridia; Clostridiales	GU104998	98.61	25	0	0	0	0	0	0	0	0	0	0	0	0	0	0	0	0	0	0	0	0	0	0	0	0	0	0	0	0	0	0	0	0	0	0	0	0	0	0.00988826	0.0238294	0
556	Bacteria; Firmicutes; Clostridia; Clostridiales; Ruminococcaceae	HM368988	99.48	87	0	0	0	0	0.00700378	0.0105742	0.0116932	0	0	0	0	0	0	0	0	0	0	0	0.0146886	0	0	0.0073014	0	0	0	0	0	0	0	0	0	0	0.0154024	0	0	0	0.0111657	0.00988826	0	0
557	Bacteria; Firmicutes; Clostridia; Clostridiales; Ruminococcaceae	HE814479	95.13	11	0	0	0	0	0	0	0	0	0.0273411	0	0	0.0145497	0	0	0	0	0	0	0	0	0.0136017	0.0073014	0.00628378	0	0	0	0	0	0	0	0	0.00807037	0	0.0186846	0	0	0	0	0	0
558	Bacteria	FJ440078	96.94	170	0	0	0	0	0.00700378	0	0.0116932	0.0145433	0.0546822	0.042735	0.150081	0.0581987	0.0514734	0.0636862	0.0366435	0.143113	0.0383583	0.0809134	0.132197	0.0528262	0	0	0	0	0.0566733	0.0342231	0.0298107	0.0256937	0.00875887	0.0155868	0.0658545	0.064563	0	0	0.0223464	0.0214546	0	0.00988826	0.0119147	0.0253229
559	Bacteria; Firmicutes; Clostridia; Clostridiales	GQ175484	92.76	82	0	0	0	0	0	0	0	0	0.0136705	0.0106838	0	0	0	0	0	0	0	0	0	0.00660328	0	0	0	0	0.0141683	0	0	0	0.00875887	0	0	0	0	0	0	0	0	0	0	0
560	Bacteria; Firmicutes; Clostridia; Clostridiales; Lachnospiraceae	JF781813	97.21	21	0.00802536	0.0431779	0.0172354	0	0	0	0	0	0.0273411	0.042735	0.0230894	0	0	0	0	0.0238521	0.0191791	0.00899038	0	0.0132066	0	0	0	0	0	0	0	0	0.0262766	0.0207825	0.0219515	0.0161407	0.0154024	0.0373692	0	0.0107273	0	0.0296648	0.0119147	0.0253229
561	Bacteria; Firmicutes; Clostridia; Clostridiales; Ruminococcaceae; Oscillibacter	GU170991	98.55	22	0.0802536	0.0287853	0.0344709	0.0130208	0.0210113	0	0.0233863	0.0145433	0.0136705	0.0534188	0.0115447	0.0145497	0.0128684	0	0.0122145	0.0357782	0.0575374	0.0269711	0.0146886	0.0198098	0.0952122	0.0876168	0.0125676	0.0204604	0	0.0256674	0	0.0385406	0.0700709	0.119499	0.0219515	0.0807037	0.0539084	0.0560538	0.0670391	0.0643639	0.0893256	0.0593296	0	0.0590867
562	Bacteria; Firmicutes; Clostridia; Clostridiales; Lachnospiraceae; Clostridium XlVb	FJ510637	99.72	171	0	0	0	0	0	0	0	0.0727167	0	0	0	0	0	0	0	0	0	0	0	0	0	0	0	0	0	0	0	0	0	0	0	0	0	0	0	0	0	0	0	0
563	Bacteria	JF645059	90.99	2	0	0	0	0	0	0	0	0	0	0	0	0	0	0	0	0	0	0	0	0	0.0272035	0.0292056	0	0.0204604	0	0	0	0	0	0	0	0	0	0	0	0	0	0	0	0
564	Bacteria; Firmicutes; Clostridia; Clostridiales; Ruminococcaceae; Oscillibacter	GU171152	99.16	37	0.0321014	0	0	0.0130208	0	0.0211484	0.0935454	0.04363	0.0683527	0.106838	0.0115447	0.0436491	0.15442	0.0509489	0.0610724	0.0596303	0.0575374	0.179808	0.073443	0.118859	0.0680087	0.0438084	0.056554	0.122762	0.0991782	0.0770021	0.0596214	0.102775	0.148901	0.0831298	0.0878059	0.0726334	0.0154024	0	0.122905	0.107273	0.0669942	0.0692178	0.0357441	0.0337638
565	Bacteria; Firmicutes; Clostridia; Clostridiales; Ruminococcaceae	AB075612	97.72	24	0.0280888	0.0143926	0	0.0130208	0.0140076	0	0	0.0145433	0.0136705	0.0106838	0	0	0	0	0	0	0	0	0	0	0	0.0219042	0	0	0.0141683	0.0171116	0	0	0	0	0	0	0.0231036	0.0186846	0.0111732	0.0107273	0.0558285	0.0296648	0.0595735	0
566	Bacteria; Firmicutes; Clostridia; Clostridiales; Lachnospiraceae	JF781858	99.45	132	0	0	0	0.0130208	0.00700378	0	0	0	0	0	0	0.0145497	0	0	0	0.0119261	0	0.00899038	0.0146886	0	0	0	0	0	0	0	0.0149054	0	0.00875887	0	0	0	0	0	0	0	0	0.00988826	0	0.00844096
567	Bacteria; Firmicutes; Clostridia; Clostridiales; Lachnospiraceae	HE814252	98.94	65	0.0802536	0.0431779	0.120648	0.182292	0.231125	0.25378	0.116932	0.116347	0.109364	0.0534188	0.0461787	0.145497	0.0386051	0.0509489	0.0122145	0.0238521	0.21097	0.278702	0.308461	0.297147	0.448857	0.240946	0.967701	0.808184	0.0141683	0.0598905	0.0447161	0.0256937	0	0.00519561	0.0329272	0	0.0154024	0	0.0446927	0.0643639	0.379634	0.276871	0.250209	0.17726
568	Bacteria; Firmicutes; Clostridia; Clostridiales; Lachnospiraceae	EF025253	98.42	270	0.22471	0.143926	0.361944	0.325521	0.469253	0.475838	0.268943	0.232693	0.24607	0.34188	0.577234	0.683835	0.218762	0.191058	0.183217	0.0834824	0.172612	0.188798	0.308461	0.369783	2.06746	1.65012	3.17959	3.29412	0	0.0941136	0.0745268	0.102775	0.166418	0.161064	0.307321	0.266322	0.13092	0.168161	0.0558659	0.0965458	0.435462	0.464748	0.285953	0.312315
569	Bacteria	HE975056	95.65	13	0	0	0	0	0.0280151	0	0	0.0145433	0	0	0	0	0.0128684	0	0	0	0	0	0	0	0	0	0	0	0	0	0	0	0	0	0	0	0	0	0	0	0	0	0	0
570	Bacteria; Firmicutes; Clostridia; Clostridiales; Lachnospiraceae	AM404469	96.31	6	0.0521648	0.0143926	0	0	0	0	0	0	0.0683527	0.0641026	0.0230894	0.0581987	0	0	0	0	0.0191791	0.0539423	0.0587544	0.0792393	0.0136017	0.0146028	0.056554	0.0306905	0	0.00855578	0	0	0.0175177	0.0155868	0.0548787	0.0242111	0	0	0	0	0.0223314	0.0296648	0.0357441	0.0422048
571	Bacteria; Firmicutes; Clostridia; Clostridiales; Ruminococcaceae	EU508342	92.24	5	0.012038	0	0	0	0	0	0	0	0	0.0106838	0	0.0290994	0	0	0	0	0	0	0	0	0	0	0	0	0	0.0171116	0	0	0	0	0	0	0	0	0	0	0	0	0	0.00844096
572	Bacteria; Firmicutes; Clostridia; Clostridiales; Ruminococcaceae; Oscillibacter	GU959146	94.15	334	0.00802536	0	0	0	0.00700378	0	0	0	0	0	0	0	0	0.0127372	0	0	0.0191791	0.0179808	0.0146886	0.00660328	0.0136017	0.0146028	0	0	0	0.00855578	0	0	0	0	0	0.0161407	0.00770119	0.0186846	0.0111732	0.0107273	0.0223314	0.0197765	0.0119147	0.00844096
573	Bacteria; Firmicutes; Clostridia; Clostridiales; Lachnospiraceae	JN884718	94.37	6	0	0	0	0	0	0	0	0	0	0	0	0	0	0	0	0	0.0383583	0.0179808	0.0146886	0.0198098	0	0	0	0	0	0	0	0	0	0	0	0	0	0	0	0	0	0	0	0
574	Bacteria; Firmicutes; Clostridia; Clostridiales; Ruminococcaceae; Anaerotruncus	GQ897945	92.61	83	0	0	0	0	0	0	0	0	0	0.0106838	0	0	0	0	0	0	0	0.00899038	0	0	0	0	0	0	0.0141683	0	0	0	0	0	0	0	0	0	0	0	0.0223314	0.0197765	0	0
575	Bacteria; Firmicutes; Clostridia; Clostridiales; Ruminococcaceae; Anaerotruncus	EU766260	97.06	672	0	0	0	0	0	0	0	0	0.0136705	0.0106838	0	0	0	0	0	0.0119261	0.0191791	0.0179808	0	0.0132066	0.0136017	0.0146028	0.00628378	0	0	0	0	0	0	0	0	0	0	0	0	0	0.0111657	0	0	0
576	Bacteria; Firmicutes; Clostridia; Clostridiales; Lachnospiraceae	AM277631	99.73	210	0.00802536	0	0.0172354	0	0.0280151	0	0	0	0	0.0106838	0	0	0.0128684	0	0.0122145	0.0119261	0.0383583	0	0	0	0	0	0	0	0	0	0	0.0385406	0.00875887	0.00519561	0	0.00807037	0	0	0	0.0214546	0.0111657	0	0	0.0168819
577	Bacteria	FJ440072	99.17	48	0.160507	0.172712	0.18959	0.15625	0.217117	0.317225	0.163704	0.0727167	0.136705	0.0854701	0.0808127	0.0727484	0.0643418	0.0509489	0.0366435	0.143113	0.306866	0.314663	0.132197	0.158479	0.108814	0.167932	0.119392	0.0716113	0.0283366	0.205339	0.22358	0.334018	0.122624	0.114304	0.0658545	0.0726334	0.177127	0.261584	0.0893855	0.193092	0.301474	0.237318	0.393185	0.244788
578	Bacteria	GU171075	100	469	0	0	0	0	0	0	0	0	0.0136705	0.0106838	0.0230894	0.0290994	0	0	0	0	0	0	0	0	0	0	0	0	0	0	0	0	0	0	0	0	0	0	0	0	0	0	0	0
579	Bacteria; Firmicutes; Clostridia; Clostridiales; Lachnospiraceae	GQ493737	95.47	7	0	0	0	0	0	0	0.0116932	0	0	0	0	0	0	0	0	0	0	0.00899038	0	0	0	0	0.0188513	0	0	0	0.0149054	0	0	0	0	0	0	0	0	0	0	0	0	0
580	Bacteria; Bacteroidetes; Bacteroidia; Bacteroidales; Bacteroidaceae; Bacteroides	HQ760718	98.93	35	0.0321014	0.0143926	0	0.0130208	0.0140076	0	0.0116932	0	0.0136705	0	0	0	0.0514734	0	0	0.0477042	0	0.0449519	0.0146886	0.0462229	0.0680087	0.0438084	0.0251351	0.0306905	0.0708416	0.0513347	0.0596214	0.0385406	0	0.00519561	0.0329272	0.0403519	0.0462072	0.0560538	0.0223464	0.0321819	0.0669942	0.0296648	0.0119147	0.0253229
581	Bacteria	FR872698	98.25	16	0	0	0	0	0	0.0105742	0	0	0	0	0	0	0	0	0	0	0	0	0	0	0	0	0	0	0.0141683	0	0	0	0	0	0	0	0.00770119	0.0747384	0.0111732	0.0107273	0	0	0	0
582	Bacteria; Firmicutes; Clostridia; Clostridiales; Lachnospiraceae; Clostridium XlVb	HQ791559	98.88	40	0	0	0	0	0.0560303	0.0211484	0.0233863	0.0290867	0.0136705	0	0.0230894	0.0145497	0.102947	0	0.0366435	0.0715564	0	0	0	0	0.0816104	0.0219042	0.0942566	0.153453	0	0	0.0149054	0	0.0613121	0.119499	0.0109757	0.0242111	0.00770119	0	0	0	0	0	0	0
583	Bacteria; Firmicutes; Clostridia; Clostridiales; Ruminococcaceae	JX642684	98.77	34	0.00401268	0	0	0	0	0	0	0	0	0	0	0.0145497	0	0	0	0	0	0	0	0	0	0	0.00628378	0.0102302	0	0	0	0	0	0	0	0	0	0	0	0	0	0	0	0
584	Bacteria; Firmicutes; Clostridia; Clostridiales; Lachnospiraceae	HQ805574	99.16	53	0.00802536	0.0287853	0	0.0130208	0	0	0.0116932	0.04363	0	0	0	0	0.0257367	0	0.0122145	0	0	0	0.0440658	0.00660328	0.0136017	0	0	0	0	0	0	0	0.00875887	0	0	0.00807037	0	0	0	0	0	0	0	0.00844096
585	Bacteria	JX543456	98.63	29	0.0280888	0	0	0	0.189102	0.148038	0.0818522	0.0727167	0.205058	0.138889	0.207804	0.174596	0.102947	0.0636862	0.0366435	0.0477042	0.21097	0.23375	0.0587544	0.198098	0.217628	0.0511098	0.245067	0.173913	0.0141683	0.0171116	0	0.0128469	0.0525532	0.0519561	0.043903	0.0242111	0.038506	0.0747384	0.0446927	0.0321819	0.0223314	0.00988826	0	0
586	Bacteria	HQ705143	93.71	351	0	0	0	0	0	0	0	0	0	0	0	0	0	0	0	0	0	0.00899038	0	0	0	0	0	0	0	0	0	0	0.00875887	0	0.0109757	0	0	0	0	0	0	0	0	0
587	Bacteria; Firmicutes; Clostridia; Clostridiales; Ruminococcaceae	AB627604	92.74	3	0	0	0	0	0	0	0	0	0	0	0	0	0	0	0.0122145	0	0	0	0	0	0	0	0	0	0	0.0342231	0	0	0	0	0	0	0	0	0	0	0	0	0	0
588	Bacteria; Firmicutes; Clostridia; Clostridiales; Ruminococcaceae; Anaerotruncus	HQ754554	99.19	41	0	0	0	0	0.00700378	0.0105742	0.0233863	0	0	0	0	0	0	0	0	0	0	0	0	0	0	0	0.00628378	0.0102302	0	0	0	0	0	0	0	0	0	0	0	0	0	0	0	0
589	Bacteria; Firmicutes; Clostridia; Clostridiales	GU171142	95.05	7	0	0	0	0	0	0	0.0116932	0	0	0	0	0	0	0	0	0	0	0.0269711	0	0	0	0	0	0	0	0	0	0	0	0	0	0	0	0	0	0	0	0	0	0
590	Bacteria; Firmicutes; Clostridia; Clostridiales; Lachnospiraceae	GU170945	96.01	9	0	0	0	0	0.00700378	0.0422967	0.0350795	0.0290867	0	0.0106838	0.0230894	0	0.0128684	0	0	0	0	0	0	0	0.0136017	0.0073014	0.0251351	0.0204604	0	0	0	0	0.0175177	0.0155868	0	0	0	0	0	0	0	0	0	0
591	Bacteria; Firmicutes	JF635942	88.12	47	0	0	0	0	0	0	0	0	0.0273411	0	0.0115447	0	0	0	0	0	0	0	0	0	0	0	0	0	0	0	0	0	0	0	0	0	0	0	0	0	0	0	0	0
592	Bacteria	HE814266	98.88	29	0	0	0	0	0	0	0	0	0.0136705	0	0.0230894	0	0	0	0	0	0	0.0269711	0.0146886	0.0132066	0.0136017	0	0	0.0102302	0	0	0	0	0	0	0	0	0	0	0	0	0	0.00988826	0	0
593	Bacteria	JF797942	96.68	154	0.325027	0.158319	0.103413	0.0520833	0.0350189	0	0.0233863	0.04363	0.0683527	0.0106838	0.0461787	0.0290994	0	0.0254745	0.0122145	0.0238521	0.0191791	0.0359615	0.073443	0.0660328	0.0136017	0.0511098	0.0439864	0.0409207	0.240861	0.22245	0.0894321	0.192703	0.131383	0.114304	0.0109757	0.0403519	0.19253	0.355007	0.212291	0.139455	0.0781599	0.0791061	0.0476588	0.0337638
594	Bacteria; Bacteroidetes; Bacteroidia; Bacteroidales; Rikenellaceae; Alistipes	FJ510995	99.7	180	0.00401268	0.0143926	0	0	0	0	0	0	0	0	0	0	0	0.0382117	0	0	0	0	0	0	0	0	0	0	0	0	0	0	0	0	0	0	0	0	0	0	0	0	0	0
595	Bacteria; Firmicutes; Clostridia; Clostridiales; Lachnospiraceae	FJ368023	90.6	2	0.00401268	0	0	0	0	0.0105742	0	0.0145433	0	0.0106838	0	0.0290994	0.0128684	0.0127372	0	0	0	0.0179808	0.0146886	0.0264131	0	0.0073014	0.0125676	0	0.0566733	0.00855578	0	0	0.0262766	0.0155868	0.0109757	0.0161407	0	0	0	0	0.0111657	0.00988826	0.0595735	0
596	Bacteria; Firmicutes; Clostridia; Clostridiales	GU606967	92.8	4	0.00401268	0	0	0	0	0	0	0	0	0	0	0	0.0128684	0.0254745	0	0	0	0	0	0.00660328	0	0	0	0	0.0141683	0	0	0	0	0	0	0.00807037	0	0	0	0	0	0	0	0
597	Bacteria	JF798196	99.12	101	0.0481522	0.115141	0.0172354	0	0.112061	0.719044	0.0935454	0.116347	0.0546822	0.267094	0.034634	0.0581987	0.0386051	0.280219	0.024429	0.0238521	0.0191791	0.251731	0.0293772	0.0132066	0	0	0.00628378	0	0	0.111225	0	0.0256937	0.00875887	0.0155868	0.197563	0.137196	0.00770119	0.0373692	0.0111732	0.203819	0.0669942	0.0395531	0.440844	0.0590867
598	Bacteria	JF798175	95.13	5	0	0	0	0	0	0	0	0	0	0	0	0	0	0	0	0	0	0	0	0	0	0	0	0	0	0	0	0	0	0	0	0	0	0	0	0	0	0	0	0.0168819
599	Bacteria	DQ793671	98.16	66	0.012038	0	0	0	0.0210113	0.0105742	0.0116932	0.0290867	0.0273411	0	0.0230894	0.0145497	0.0257367	0	0	0.0357782	0.0767165	0	0.0587544	0.0528262	0	0	0	0	0	0.00855578	0	0	0.0525532	0.0883255	0.0768302	0.0807037	0.0231036	0.0373692	0.0446927	0	0.0781599	0.0296648	0.0476588	0.0422048
600	Bacteria; Firmicutes; Clostridia; Clostridiales; Lachnospiraceae	AM404506	98.63	332	0.00401268	0.0143926	0	0	0.0140076	0.0105742	0.0116932	0.0145433	0	0	0	0	0	0	0	0	0	0	0	0	0	0	0	0	0	0.00855578	0	0.0128469	0	0	0.0109757	0.0161407	0	0.0560538	0.0223464	0	0	0	0	0
601	Bacteria; Firmicutes; Clostridia; Clostridiales; Lachnospiraceae	EU873590	98.89	44	0.012038	0	0	0	0.0140076	0	0	0	0	0	0	0	0	0	0	0	0	0	0	0	0	0	0	0	0	0	0	0	0	0	0	0	0	0	0	0	0	0	0	0.00844096
602	Bacteria; Firmicutes	GU609278	95.05	32	0	0	0	0	0	0	0	0	0	0	0	0	0	0	0	0	0	0.0179808	0	0.0198098	0	0	0	0	0	0	0	0.0128469	0	0	0	0	0	0	0	0	0	0	0	0
603	Bacteria	AY457731	99.45	149	0	0	0	0	0.00700378	0	0	0	0	0	0	0	0	0	0	0.0119261	0	0	0	0	0	0	0	0	0	0	0	0	0	0	0	0.00807037	0	0	0	0	0	0	0	0
604	Bacteria; Firmicutes; Clostridia; Clostridiales; Lachnospiraceae	FJ505343	94.44	13	0	0	0	0	0	0	0	0	0	0	0	0	0	0	0	0	0	0	0	0	0	0	0	0	0	0	0	0	0	0	0	0	0	0	0	0	0.0223314	0	0	0
605	Bacteria	AM278918	98.86	51	0	0	0.0172354	0	0.00700378	0.0211484	0.0233863	0	0.0136705	0	0.0115447	0	0	0	0	0.0119261	0	0	0	0.00660328	0.0136017	0	0.00628378	0	0	0.00855578	0	0	0.00875887	0.0155868	0.0329272	0.0242111	0	0	0	0	0	0	0	0
606	Bacteria; Firmicutes; Clostridia; Clostridiales; Lachnospiraceae	JF781693	99.73	197	0	0	0	0	0	0	0	0	0.0136705	0.0213675	0	0.0145497	0	0	0	0	0	0	0	0	0	0	0	0	0	0	0	0	0	0	0	0	0	0	0	0	0	0	0	0
607	Bacteria	AB555208	95.71	11	0	0	0	0	0	0	0	0	0	0	0.0230894	0	0	0	0	0	0	0	0	0	0	0	0	0	0	0	0	0	0	0	0	0	0	0	0	0	0	0	0	0
608	Bacteria; Firmicutes; Clostridia; Clostridiales; Lachnospiraceae	DQ071498	98.59	20	0.00401268	0	0	0	0	0	0	0	0	0	0	0	0	0	0	0.0119261	0	0	0	0	0	0	0	0	0	0	0	0	0	0	0.0109757	0	0	0	0	0	0	0	0	0
609	Bacteria	GU171004	99.65	130	0	0	0	0	0	0	0	0	0	0.0106838	0.0115447	0	0	0	0	0	0	0	0	0	0	0	0	0	0	0	0	0	0	0	0	0	0	0	0	0	0	0	0	0
610	Bacteria; Firmicutes; Clostridia; Clostridiales; Ruminococcaceae; Faecalibacterium	GU060400	97.55	82	0	0	0	0	0.0140076	0.0105742	0	0.0145433	0.109364	0.0641026	0.115447	0.0727484	0	0	0	0	0	0.0179808	0	0.00660328	0.0272035	0	0.0628378	0	0.0141683	0.00855578	0	0.0128469	0	0.0103912	0	0.0242111	0.00770119	0	0	0	0.0111657	0.0296648	0.0119147	0.00844096
611	Bacteria; Firmicutes; Clostridia; Clostridiales; Lachnospiraceae	HE814376	99.17	39	0	0	0	0	0	0	0	0	0	0	0	0	0	0	0	0	0	0	0	0	0	0	0	0	0	0	0	0.0128469	0	0	0	0	0.0231036	0.0186846	0.0111732	0.0107273	0.0446628	0	0	0.0590867
612	Bacteria; Firmicutes; Clostridia; Clostridiales; Ruminococcaceae; Oscillibacter	FJ508960	92.88	2	0.00401268	0	0	0	0	0	0	0	0	0	0	0	0.0128684	0	0	0	0	0	0	0	0	0	0	0	0	0	0	0	0	0	0	0	0	0.0373692	0	0	0	0	0	0
613	Bacteria; Firmicutes; Clostridia; Clostridiales; Ruminococcaceae; Pseudoflavonifractor	DQ456384	98.82	25	0.0280888	0.0143926	0.0689417	0	0.0140076	0	0.070159	0.08726	0.0410116	0.0320513	0.0577234	0.0145497	0.102947	0.0127372	0.0366435	0.0357782	0.0575374	0.0449519	0.0440658	0.0396197	0.0680087	0.0803154	0.113108	0.0920716	0.0708416	0.0171116	0.0447161	0.0642343	0.0700709	0.0571518	0.0878059	0.0564926	0.038506	0.0373692	0.0111732	0	0.0781599	0.0494413	0.0595735	0.0844096
614	Bacteria; Firmicutes; Clostridia; Clostridiales; Ruminococcaceae; Subdoligranulum	HE814448	92.61	2	0	0	0	0	0	0	0	0	0	0	0	0	0	0	0	0	0	0.0179808	0	0	0	0	0	0	0	0	0	0	0	0	0	0	0	0	0	0	0	0	0	0
615	Bacteria; Firmicutes; Clostridia; Clostridiales; Ruminococcaceae	HE814333	92.46	785	0	0	0	0	0	0	0	0	0	0	0	0	0	0	0	0	0	0	0	0	0	0	0	0	0	0.0171116	0	0	0	0	0	0	0	0	0	0	0	0	0	0
616	Bacteria; Firmicutes	EU552893	89.88	2	0	0	0	0	0	0	0	0	0	0	0	0	0	0	0	0	0	0	0	0	0	0	0	0	0	0.00855578	0	0	0	0.00519561	0	0	0	0	0	0.0107273	0	0	0.0119147	0
617	Bacteria; Firmicutes; Clostridia; Clostridiales; Lachnospiraceae	JN021842	96.72	64	0.00802536	0	0	0	0.0210113	0	0	0	0	0	0	0	0	0	0	0	0	0.00899038	0	0	0	0	0	0	0	0	0	0	0	0	0	0	0.00770119	0	0.0111732	0	0	0	0	0
618	Bacteria; Bacteroidetes; Bacteroidia; Bacteroidales; Bacteroidaceae; Bacteroides	KC467950	99.7	107	0.0321014	0.100748	0.103413	0.768229	0.168091	0.158613	0.105239	0.8726	0.109364	0.0961538	0.0461787	0.756584	0.0257367	0.0127372	0.0366435	0.310078	0.0958957	0.134856	0.396592	1.98098	0.54407	1.0587	0.364459	2.42455	0.269198	0.256674	0.149054	1.07914	0.105106	0.12989	0.636593	0.153337	0.123219	0.653961	0.379888	0.268183	0.524788	0.138436	0.0834028	0.101291
619	Bacteria	EU509838	94.58	96	0	0	0	0	0	0.0211484	0	0	0	0	0	0	0	0	0	0	0	0	0	0	0	0	0	0	0	0	0	0	0	0	0	0	0	0	0	0	0	0	0	0
620	Bacteria; Firmicutes; Clostridia; Clostridiales	EU762699	91.98	2	0	0	0	0	0	0	0	0	0	0	0	0	0	0	0	0	0	0	0	0.0132066	0	0	0	0	0	0	0	0	0	0	0	0	0	0	0	0	0	0	0	0
621	Bacteria; Firmicutes; Clostridia; Clostridiales; Lachnospiraceae	AB075653	95.53	982	0	0	0	0	0	0	0	0	0	0	0.0230894	0	0	0	0	0	0	0	0	0	0	0	0	0	0	0	0	0	0	0	0	0	0	0	0	0	0	0	0	0
622	Bacteria; Firmicutes; Clostridia; Clostridiales; Lachnospiraceae	JF798138	97.27	24	0.00401268	0.0143926	0	0.0260417	0	0	0	0	0.0273411	0.0106838	0.0115447	0.0145497	0	0	0	0	0	0	0	0	0	0	0	0.0204604	0	0	0.0149054	0.0128469	0	0.00519561	0	0.0403519	0	0	0	0	0	0.00988826	0	0
623	Bacteria; Firmicutes; Clostridia; Clostridiales; Ruminococcaceae	HE814441	94.94	17	0.00401268	0	0	0	0	0	0	0	0	0	0	0	0	0	0	0	0	0	0	0.00660328	0.0136017	0	0.0125676	0	0	0	0	0	0	0	0	0	0	0	0	0	0	0	0	0
624	Bacteria; Firmicutes; Clostridia; Clostridiales; Ruminococcaceae; Subdoligranulum	GU171067	92.66	2	0	0	0	0	0	0	0	0	0	0	0	0	0	0	0	0	0	0	0	0	0	0	0	0	0	0.0171116	0	0	0	0	0	0	0	0	0	0	0	0	0	0
625	Bacteria; Firmicutes; Clostridia; Clostridiales; Lachnospiraceae	EU470191	90.67	72	0	0	0	0	0	0	0	0	0	0	0.0115447	0	0	0	0	0	0	0	0	0.00660328	0	0	0	0	0	0.00855578	0	0	0	0	0	0	0	0	0.0111732	0	0	0	0	0
626	Bacteria	FJ365262	95.48	13	0	0	0	0	0	0	0	0	0	0	0	0.0290994	0	0	0	0	0	0	0	0	0	0	0	0	0	0	0	0	0	0	0	0	0	0	0	0	0	0	0	0
627	Bacteria; Firmicutes; Clostridia; Clostridiales; Ruminococcaceae	FJ507708	98.87	27	0.00401268	0.0287853	0	0	0.0210113	0	0	0.0145433	0	0.0106838	0.034634	0.0145497	0.0514734	0.0764234	0.0366435	0.0715564	0.0191791	0.0988942	0.0440658	0.0198098	0	0	0.0188513	0	0	0.0427789	0.0298107	0	0.0350355	0.0311737	0.0109757	0.0242111	0	0.0373692	0.0111732	0.0107273	0.0111657	0.0197765	0.0119147	0.00844096
628	Bacteria; Firmicutes; Clostridia; Clostridiales; Ruminococcaceae	DQ455975	98.56	24	0.0401268	0.0287853	0	0	0.224121	0.105742	0.0350795	0.0145433	0	0.0106838	0	0.0436491	0.15442	0.101898	0.0855014	0.107335	0.0767165	0.0269711	0.0587544	0.0330164	0.462459	0.350467	0.521553	0.57289	0.042505	0.0513347	0.0447161	0.0385406	0.183936	0.155868	0.0878059	0.137196	0.00770119	0.0186846	0.178771	0.128728	0.368468	0.22743	0.285953	0.422048
629	Bacteria; Firmicutes; Clostridia; Clostridiales	AY457731	93.99	27	0	0	0	0	0	0	0.0116932	0	0	0	0.0230894	0	0	0	0	0	0	0	0	0	0	0	0	0	0	0	0	0	0	0	0	0	0	0	0	0	0	0	0	0
630	Bacteria	DQ458369	95.24	5	0.00401268	0	0	0	0	0	0	0	0	0	0	0	0	0	0	0	0	0	0	0	0	0	0.0125676	0	0	0	0	0	0	0	0	0	0	0	0	0.0107273	0	0	0	0
631	Bacteria; Firmicutes; Clostridia; Clostridiales; Ruminococcaceae; Oscillibacter	JX638984	91.4	6	0	0	0	0	0	0	0.0233863	0	0	0	0	0	0	0	0	0	0	0	0	0	0	0	0	0	0	0	0	0	0	0	0	0	0	0	0	0	0	0	0	0
632	Bacteria	JF663132	92.55	2	0.00401268	0	0.0172354	0	0	0	0	0	0	0	0	0	0	0	0	0	0	0	0	0	0	0	0	0	0	0	0	0	0	0.0103912	0.0109757	0	0	0	0.0223464	0	0	0	0	0
633	Bacteria; Firmicutes; Clostridia; Clostridiales; Ruminococcaceae; Anaerotruncus	GQ871710	97.21	10	0.0280888	0.0143926	0.0172354	0	0.126068	0.137464	0	0.0290867	0.0546822	0.042735	0.034634	0.0145497	0.0128684	0	0	0.0119261	0.134254	0.0179808	0.0440658	0.0462229	0.0136017	0.0073014	0	0.0102302	0.0283366	0.00855578	0	0.0128469	0.0175177	0.0103912	0	0.00807037	0.0462072	0.0186846	0.0670391	0.0643639	0.0446628	0.0197765	0.0595735	0.0844096
634	Bacteria; Firmicutes; Bacilli; Lactobacillales; Streptococcaceae; Lactococcus	AB739758	100	647	0	0	0	0	0	0	0	0	0	0	0	0	0	0	0	0	0	0	0	0	0	0	0	0	0	0	0	0	0	0	0	0	0.0154024	0	0	0	0	0	0	0
635	Bacteria; Firmicutes; Clostridia; Clostridiales; Ruminococcaceae	DQ327133	93.46	2	0	0	0	0	0	0	0	0	0	0	0.0115447	0.0145497	0	0	0	0	0	0	0	0	0	0	0	0	0	0	0	0	0.00875887	0	0.0109757	0.00807037	0	0	0	0	0.0111657	0	0	0
636	Bacteria; Firmicutes; Clostridia; Clostridiales; Ruminococcaceae; Oscillibacter	DQ456340	97.75	17	0.0240761	0.0143926	0	0	0	0	0	0	0.0410116	0.0106838	0.0115447	0.0145497	0.0386051	0.0127372	0.024429	0.0596303	0.0191791	0.0449519	0.0146886	0.0198098	0.0136017	0	0	0.0204604	0	0.0342231	0.0596214	0.0256937	0	0	0.0109757	0.0161407	0.0231036	0	0.0223464	0.0429092	0.0446628	0.0692178	0.0834028	0.0506457
637	Bacteria; Firmicutes; Clostridia; Clostridiales	JQ336944	97.44	59	0	0	0	0	0	0	0	0	0	0	0.0230894	0	0	0	0	0	0	0	0	0	0	0	0	0	0	0	0	0	0	0	0	0	0	0	0	0	0	0	0	0
638	Bacteria; Firmicutes; Clostridia; Clostridiales; Ruminococcaceae	JF781772	100	237	0	0	0	0	0	0	0	0	0	0	0	0	0.0257367	0	0	0	0	0	0	0	0	0	0	0	0	0	0	0	0	0	0	0	0	0	0	0	0	0	0	0
639	Bacteria	JN021798	99.15	49	0	0	0	0	0.063034	0.338374	0.128625	0.276323	0.150376	0.106838	0.288617	0.218245	0.0128684	0	0	0	0.863061	0.95298	0.514101	0.772583	0	0	0.00628378	0	0.17002	0.530459	0.163959	0.231244	0.131383	0.280563	0.526836	0.556856	0.0462072	0.0560538	0.100559	0.139455	0.0334971	0.0296648	0.17872	0.0590867
640	Bacteria; Firmicutes; Clostridia	JF782038	94.99	133	0	0	0	0	0.0700378	0.0740192	0.0350795	0.0145433	0.0410116	0.0106838	0.0115447	0.0290994	0	0	0	0	0	0	0.0293772	0.0132066	0.0272035	0.0146028	0	0.0204604	0	0.00855578	0	0	0.0350355	0.0363693	0.0219515	0.00807037	0	0	0	0	0	0	0.0238294	0
641	Bacteria; Firmicutes; Clostridia; Clostridiales; Lachnospiraceae	AB080863	97.46	16	0.0200634	0.0143926	0.0344709	0.0520833	0.0210113	0.0105742	0.0116932	0	0.0273411	0.0320513	0.034634	0.0581987	0	0	0	0	0.0191791	0.00899038	0.0440658	0.0330164	0.0408052	0	0.0125676	0.0102302	0	0.0171116	0	0	0	0.0259781	0.043903	0.0403519	0.00770119	0.0186846	0.0111732	0	0.0558285	0.0197765	0.0595735	0
642	Bacteria	EU037977	88.58	19	0	0	0	0	0	0	0	0	0	0	0	0	0	0	0	0	0	0	0	0.00660328	0.0136017	0	0	0.0102302	0	0	0	0	0	0	0	0	0.0154024	0	0	0	0	0	0	0
643	Bacteria; Firmicutes; Negativicutes; Selenomonadales; Veillonellaceae; Megamonas	JF781653	90.11	30	0.00802536	0	0	0	0	0	0	0	0	0	0	0	0	0	0	0	0	0	0	0	0	0	0	0	0	0	0	0	0	0	0	0	0	0	0	0	0	0	0	0
644	Bacteria; Firmicutes; Clostridia; Clostridiales	GU603833	88.06	17	0	0	0	0	0	0	0	0	0	0	0	0	0	0	0	0	0	0	0	0	0.0272035	0	0	0	0	0	0	0	0	0	0	0	0	0	0	0	0	0	0	0
645	Bacteria; Firmicutes; Clostridia; Clostridiales; Ruminococcaceae	DQ456453	96.07	105	0	0	0	0	0	0	0	0	0.0136705	0.0213675	0	0	0	0	0	0	0	0.00899038	0	0	0	0	0	0	0	0	0	0.0128469	0	0	0	0	0	0	0	0	0	0	0	0
646	Bacteria; Firmicutes; Clostridia; Clostridiales; Peptostreptococcaceae; Clostridium XI	HE814248	99.44	89	0	0	0	0	0	0	0	0	0.0136705	0.0106838	0	0.0581987	0	0	0	0	0	0	0	0	0	0	0	0	0	0	0	0	0	0	0	0	0	0	0	0	0	0	0	0
647	Bacteria	HE975056	97.17	15	0	0	0	0	0	0	0	0	0	0	0	0	0	0	0	0	0.0191791	0	0	0	0	0	0	0	0	0	0.0149054	0.0256937	0	0	0	0	0	0	0	0	0	0	0	0
648	Bacteria; Proteobacteria; Gammaproteobacteria; Enterobacteriales; Enterobacteriaceae	JX267102	98.87	27	0.156495	0.158319	0.327473	0.247396	0.00700378	0.0105742	0.0116932	0.0145433	0	0.0106838	0	0	0	0	0	0	0.0191791	0.0359615	0.117509	0.138669	0.0272035	0.0657126	0.0816891	0.0409207	0.0708416	0.102669	0.0447161	0.0513875	0.00875887	0.0207825	0	0.0161407	0.0308048	0.130792	0.122905	0.128728	0.0111657	0	0.0238294	0.0168819
649	Bacteria; Firmicutes; Clostridia; Clostridiales; Ruminococcaceae	GU105605	99.7	100	0	0	0	0	0	0.0105742	0	0	0	0	0	0	0	0	0	0	0	0.00899038	0	0	0	0	0	0	0	0	0	0	0.00875887	0	0	0	0	0	0	0	0	0	0	0
650	Bacteria; Firmicutes; Bacilli; Lactobacillales; Streptococcaceae; Lactococcus	HM462284	99.72	188	0	0	0	0	0.00700378	0	0	0	0	0	0	0	0	0	0.0122145	0	0	0	0	0	0	0	0	0	0	0	0	0	0	0	0	0	0	0	0	0	0	0	0	0
651	Bacteria; Firmicutes; Clostridia	HQ791793	99.46	139	0	0	0	0	0	0.0105742	0	0	0	0	0	0	0	0	0	0	0	0	0	0	0	0.0073014	0.00628378	0	0	0	0	0	0.00875887	0	0	0	0	0	0	0	0	0.00988826	0	0
652	Bacteria; Firmicutes; Clostridia; Clostridiales; Ruminococcaceae	DQ326597	98.9	83	0	0	0	0	0	0	0	0	0.0136705	0.0106838	0	0	0	0	0	0	0.0191791	0.00899038	0.0293772	0	0	0	0	0	0	0	0	0	0	0	0	0	0	0	0	0	0.0223314	0	0	0
653	Bacteria; Firmicutes; Clostridia; Clostridiales; Ruminococcaceae	EF402071	94.3	6	0.00401268	0	0	0	0	0	0	0	0	0	0	0	0	0	0	0	0	0	0	0	0	0	0	0	0	0.0171116	0	0	0	0	0	0	0	0	0	0	0	0	0	0
654	Bacteria	JF797852	100	565	0	0	0	0	0	0	0	0	0	0	0	0	0	0	0	0	0	0	0	0	0	0.0073014	0	0	0.0141683	0	0	0	0	0	0	0	0	0	0.0223464	0	0	0	0	0
655	Bacteria; Firmicutes; Bacilli; Lactobacillales; Lactobacillaceae; Lactobacillus	AB559717	99.44	96	0.00401268	0	0.0172354	0	0	0	0	0	0	0.0213675	0	0.0145497	0	0	0	0	0	0.0179808	0	0	0	0	0	0	0	0.00855578	0	0	0	0	0	0	0	0	0.0111732	0	0	0	0	0
656	Bacteria	JN680638	90.32	78	0	0	0	0	0	0	0	0	0	0	0.0115447	0.0290994	0	0	0	0	0	0	0	0	0	0	0	0	0	0	0	0	0	0	0	0	0	0	0	0	0	0	0	0
657	Bacteria; Firmicutes; Clostridia; Clostridiales	DQ777889	95.39	61	0	0	0	0	0	0	0	0	0	0	0	0	0	0	0	0	0	0	0	0	0	0	0.00628378	0	0	0	0	0	0	0.00519561	0	0	0	0	0	0	0	0	0	0
658	Bacteria; Firmicutes; Clostridia	EF603968	87.36	3	0	0	0	0	0	0	0	0	0	0.0213675	0	0	0	0	0	0	0	0	0	0	0	0	0	0	0	0	0	0	0	0	0	0	0	0	0	0	0	0	0	0
659	Bacteria; Firmicutes; Clostridia; Clostridiales; Lachnospiraceae	JF781868	93.95	374	0	0	0	0	0	0	0	0	0	0	0	0	0	0	0	0	0	0	0	0	0	0	0	0	0.0283366	0	0	0	0	0	0	0	0	0	0	0	0	0	0	0
660	Bacteria; Firmicutes; Clostridia; Clostridiales	AB075647	97.76	15	0.0321014	0.0719632	0	0.0130208	0	0	0	0	0	0	0	0	0	0	0	0	0	0	0	0	0	0	0	0	0	0	0	0	0.0175177	0.0155868	0	0.00807037	0	0	0	0	0	0	0	0
661	Bacteria; Firmicutes; Clostridia; Clostridiales	GU104587	98.82	22	0	0	0.0172354	0.0130208	0	0	0	0	0	0	0	0	0	0	0	0	0	0	0	0	0	0	0	0.0102302	0	0	0	0	0.00875887	0.00519561	0	0	0.00770119	0	0	0	0	0	0	0
662	Bacteria; Firmicutes; Clostridia; Clostridiales; Ruminococcaceae; Pseudoflavonifractor	DQ456166	98.85	62	0.128406	0.345423	0.0517063	0.0520833	0.0350189	0.0740192	0.128625	0.101803	0.0410116	0.0106838	0.0115447	0.0145497	0.102947	0.127372	0.0610724	0.119261	0.268508	0.485481	0.190952	0.442419	0.054407	0.0876168	0.0125676	0.0102302	0.0283366	0.0171116	0.0149054	0.0385406	0.227731	0.124695	0.0219515	0.064563	0.146323	0.112108	0.189944	0.268183	0.0669942	0.247207	0.405099	0.312315
663	Bacteria; Firmicutes; Clostridia; Clostridiales; Ruminococcaceae; Anaerotruncus	JF838006	94.62	39	0	0	0	0	0	0	0	0	0	0	0	0	0	0	0	0	0	0	0.0146886	0.00660328	0	0	0	0	0	0	0	0	0	0	0	0	0	0	0	0	0	0	0	0
664	Bacteria	GU171167	100	187	0	0	0	0	0	0	0	0	0	0.0106838	0	0	0	0	0	0	0	0	0	0.00660328	0	0	0.00628378	0	0	0	0	0	0	0	0	0	0	0	0.0111732	0	0	0	0	0
665	Bacteria	FJ366499	99.16	71	0	0	0	0	0	0	0	0	0	0	0	0	0	0	0	0	0	0	0	0	0	0	0	0.0102302	0	0	0	0	0	0	0	0	0	0	0	0	0.0111657	0	0	0
666	Bacteria; Firmicutes; Clostridia; Clostridiales	GU107288	99.39	69	0	0	0	0	0	0	0	0	0	0	0	0	0	0	0	0	0	0	0	0	0	0	0	0	0	0	0	0	0	0	0	0	0	0	0.0111732	0.0107273	0	0	0	0
667	Bacteria; Firmicutes	JF798198	99.15	64	0	0	0	0	0.0490265	0.0317225	0.0233863	0.0727167	0	0	0.0115447	0	0.0514734	0.0127372	0.0366435	0.0596303	0	0.0449519	0.0440658	0.0330164	0.0136017	0	0	0	0	0	0	0.0128469	0.00875887	0.0207825	0	0.00807037	0	0.0373692	0.0335196	0.0321819	0.0334971	0.00988826	0	0.00844096
668	Bacteria; Firmicutes; Clostridia; Clostridiales	HQ792114	98.52	34	0	0.0287853	0	0	0	0	0	0	0.177717	0.0106838	0.138536	0.189146	0.0257367	0	0.0122145	0	0	0	0	0	0.0408052	0	0.207365	0.194373	0	0	0.0298107	0.0128469	0.00875887	0.0623474	0.120733	0.104915	0	0	0	0	0	0	0.0119147	0
669	Bacteria; Firmicutes; Clostridia; Clostridiales; Ruminococcaceae	FJ371765	98.28	20	0.0280888	0.0287853	0	0	0.0210113	0.0211484	0.0116932	0.0290867	0	0	0	0	0.0257367	0.0509489	0	0.0238521	0	0	0.0146886	0	0	0.0146028	0.0251351	0.0204604	0	0.00855578	0	0	0.0700709	0.0571518	0.0768302	0.064563	0	0.0186846	0	0	0.0111657	0.00988826	0.0119147	0
670	Bacteria; Firmicutes; Clostridia; Clostridiales; Ruminococcaceae; Faecalibacterium	JQ248102	97.93	36	0	0	0	0	0	0.0528709	0.0584659	0.0290867	0	0	0	0	0	0	0	0	0.0191791	0.0269711	0.0293772	0.0528262	0	0	0	0	0	0	0.0596214	0.0770812	0	0	0.0109757	0	0	0	0	0	0.0893256	0.0197765	0.190635	0.0759686
671	Bacteria; Firmicutes; Clostridia; Clostridiales	EU794105	92.83	5	0	0	0	0	0	0	0	0	0.0273411	0	0	0	0	0	0	0	0	0	0	0	0	0	0	0	0	0	0	0	0	0	0	0	0	0	0	0	0	0	0	0
672	Bacteria	GU603713	95.18	9	0	0	0	0	0	0	0.0233863	0	0	0	0	0	0	0	0	0	0	0	0	0	0	0	0	0	0	0	0	0	0	0	0	0	0	0	0	0	0	0	0	0
673	Bacteria; Firmicutes; Clostridia; Clostridiales; Ruminococcaceae	AM278900	94.61	10	0	0	0	0	0	0	0	0	0	0	0	0	0	0	0	0	0	0	0	0.0132066	0	0	0	0	0	0	0	0	0	0	0	0	0	0	0	0	0	0	0	0
674	Bacteria; Firmicutes; Clostridia; Clostridiales	JX642847	92.64	7	0	0	0	0	0	0	0	0	0	0	0	0.0290994	0	0	0	0	0	0	0	0	0	0	0	0	0	0	0	0	0	0	0	0	0	0	0	0	0	0	0	0
675	Bacteria; Firmicutes; Clostridia; Clostridiales; Ruminococcaceae	AB080856	99.72	129	0	0	0	0	0	0.0105742	0	0	0	0	0	0	0	0	0	0	0	0	0	0	0	0	0	0	0	0	0	0	0	0	0	0	0	0	0	0	0	0	0	0.00844096
676	Bacteria	GU939246	100	569	0	0	0	0	0	0	0.0116932	0	0	0	0	0	0	0	0	0	0	0	0	0	0	0	0	0	0	0.00855578	0	0	0	0	0	0	0	0	0	0	0	0	0	0
677	Bacteria; Firmicutes; Clostridia; Clostridiales; Ruminococcaceae	EF071402	99.18	232	0.00401268	0	0	0	0.0770416	0.0211484	0	0	0.0136705	0.0106838	0.0461787	0.0145497	0.0128684	0	0	0	0	0.0179808	0	0	0.0680087	0	0.113108	0.0511509	0.0283366	0.0171116	0	0	0	0.0207825	0	0	0.0231036	0.0373692	0.0558659	0.0321819	0.0223314	0.00988826	0.0238294	0
678	Bacteria; Firmicutes; Clostridia; Clostridiales; Lachnospiraceae	HE814336	97.75	31	0.00802536	0	0	0.0130208	0.0140076	0	0.0116932	0.0145433	0	0.0106838	0	0.0145497	0	0	0.0122145	0	0	0.0179808	0.0440658	0	0	0	0	0	0.0283366	0.00855578	0	0	0.0175177	0.0207825	0.0109757	0.00807037	0.00770119	0	0	0	0	0.00988826	0.0119147	0.00844096
679	Bacteria; Firmicutes; Clostridia; Clostridiales	JX638615	95.53	5	0	0	0	0	0	0	0	0	0	0	0	0	0	0	0	0	0	0.0179808	0	0	0	0	0	0	0	0	0	0	0	0.00519561	0	0	0	0	0	0	0	0.00988826	0	0
680	Bacteria; Actinobacteria; Actinobacteria; Coriobacteriales; Coriobacteriaceae	AB262693	91.16	4	0	0	0	0	0	0	0	0	0	0	0	0	0	0	0	0	0	0	0	0	0	0	0	0	0	0.0171116	0	0	0	0	0	0	0	0	0	0	0	0	0	0
681	Bacteria; Actinobacteria; Actinobacteria; Coriobacteriales; Coriobacteriaceae; Gordonibacter	HG000667	99.26	49	0	0	0	0	0.00700378	0	0.0116932	0	0	0	0	0	0	0	0	0	0	0	0	0	0	0	0.00628378	0.0102302	0	0	0	0	0	0	0	0	0	0	0	0	0	0	0	0
682	Bacteria; Fusobacteria; Fusobacteria; Fusobacteriales; Fusobacteriaceae	HQ790159	99.43	123	0	0	0	0	0	0	0	0	0	0	0	0	0	0	0	0	0	0	0	0.0132066	0	0	0	0	0	0	0	0	0	0	0	0	0	0	0	0	0	0	0	0
683	Bacteria; Firmicutes; Clostridia; Clostridiales	JF798101	96.2	35	0	0	0	0	0	0	0	0	0	0	0.0230894	0	0	0	0	0	0	0	0	0	0	0	0	0	0	0	0	0	0	0	0	0	0	0	0	0	0	0	0	0
684	Bacteria; Firmicutes; Clostridia; Clostridiales; Lachnospiraceae	HE814482	97.23	39	0	0.0143926	0	0	0.0420227	0.0317225	0	0	0	0	0	0	0	0	0.0122145	0.0357782	0	0	0	0	0	0	0	0	0	0	0.0447161	0.0385406	0	0	0	0	0.0231036	0.0186846	0	0	0	0	0	0
685	Bacteria; Firmicutes	GQ179292	91.3	536	0	0	0	0	0	0	0	0	0.0273411	0	0	0	0	0	0	0	0	0	0	0	0	0	0	0	0	0	0	0	0	0	0	0	0	0	0	0	0	0	0	0
686	Bacteria; Firmicutes; Clostridia; Clostridiales; Ruminococcaceae	HE814294	92.18	6	0	0	0	0	0	0.0317225	0	0	0	0	0	0.0145497	0	0	0	0	0	0	0	0	0	0.0073014	0	0	0	0	0	0	0	0	0	0	0	0	0	0	0	0	0	0
687	Bacteria; Bacteroidetes; Bacteroidia; Bacteroidales; Porphyromonadaceae; Butyricimonas	AB739695	95.37	294	0	0	0	0	0	0	0.0116932	0	0	0	0	0.0145497	0.0128684	0	0	0	0	0.00899038	0	0	0.0136017	0.0073014	0	0	0.042505	0.00855578	0	0.0256937	0	0.0103912	0	0.00807037	0	0	0.0111732	0.0107273	0	0.00988826	0	0.00844096
688	Bacteria; Firmicutes; Clostridia; Clostridiales; Ruminococcaceae	HM831212	89.16	24	0	0	0	0	0	0	0	0	0	0	0	0.0145497	0	0	0	0	0	0	0	0.00660328	0	0	0	0	0	0	0	0	0	0	0	0	0	0	0	0	0	0	0	0
689	Bacteria	EU767248	98.61	1362	0	0	0	0	0	0	0	0	0	0	0	0	0.0128684	0	0	0	0	0	0	0.00660328	0	0	0	0	0	0.00855578	0	0	0	0	0	0	0	0	0	0	0	0	0	0
690	Bacteria; Firmicutes; Clostridia; Clostridiales	AM278858	97.26	14	0.0160507	0	0.0344709	0.0260417	0	0.0317225	0.0233863	0.0581734	0	0.0320513	0.0115447	0	0.0128684	0	0	0	0	0	0	0.00660328	0	0.0073014	0	0	0	0.0770021	0	0	0.00875887	0.00519561	0.0109757	0.0161407	0	0	0	0.0107273	0.0111657	0.0197765	0.0238294	0.0253229
691	Bacteria; Firmicutes; Clostridia; Clostridiales; Ruminococcaceae	DQ809631	93.68	105	0	0	0	0	0	0	0	0	0	0	0	0	0	0	0	0.0119261	0.0191791	0	0	0.0132066	0	0	0	0	0	0	0	0	0	0	0.0109757	0	0	0	0	0	0	0	0	0
692	Bacteria; Firmicutes; Clostridia; Clostridiales; Lachnospiraceae	HE814376	97.81	102	0	0	0	0	0	0	0	0	0	0	0	0	0	0	0	0	0	0	0	0	0	0	0	0	0	0	0	0	0	0	0	0	0.0308048	0	0	0.0429092	0.0111657	0	0.0953175	0
693	Bacteria; Firmicutes; Clostridia; Clostridiales; Ruminococcaceae; Faecalibacterium	JF781902	97.55	13	0.00401268	0	0	0	0.0560303	0.12689	0	0	0	0	0	0	0	0	0	0	0.0191791	0.0809134	0.0587544	0.0132066	0	0.036507	0	0.0306905	0.042505	0.0598905	0.0298107	0	0.00875887	0.0207825	0	0	0	0	0	0.0107273	0.0223314	0	0	0
694	Bacteria; Firmicutes; Clostridia; Clostridiales	JF781629	96.98	10	0	0	0	0	0	0.0528709	0	0	0	0	0	0	0	0.0127372	0	0	0	0.00899038	0	0	0	0.0146028	0	0	0	0.00855578	0	0	0	0	0	0	0	0	0	0.0107273	0	0	0.0119147	0
695	Bacteria; Firmicutes; Clostridia; Clostridiales; Ruminococcaceae	GU612882	92.35	5	0	0	0	0	0.00700378	0	0	0	0	0	0	0	0.0128684	0	0	0	0	0.00899038	0	0	0	0	0	0	0	0	0	0	0	0	0	0	0	0	0	0	0	0	0	0
696	Bacteria	JF542972	90.08	4	0	0	0	0	0	0	0	0	0.0273411	0.0106838	0	0	0	0	0	0	0	0	0	0	0	0	0	0	0	0	0	0	0	0	0	0	0	0	0	0	0	0	0	0
697	Bacteria; Firmicutes; Clostridia; Clostridiales; Ruminococcaceae	HQ780956	99.73	471	0	0	0	0	0	0	0	0	0	0	0	0	0	0	0	0	0	0	0	0	0	0	0	0	0	0	0	0	0	0	0	0	0	0	0	0	0	0	0	0.0168819
698	Bacteria	GU958569	96.85	45	0	0	0	0	0	0	0	0	0	0	0	0	0	0	0	0	0	0	0	0	0	0	0	0	0	0	0	0	0.00875887	0	0.0109757	0.0242111	0	0	0	0	0	0	0	0
