# Supplementary material for: Extensive Microbial and Functional Diversity within the Chicken Cecal Microbiome
Source: PLoS One. 2014 Mar 21;9(3):e91941. doi: 10.1371/journal.pone.0091941 (PMC3962364; doi:10.1371/journal.pone.0091941)
Supplement: Data S2 — Table of antibiotic resistance genes present in the metagenome. (XLSX) [file pone.0091941.s014.xlsx]

## Sheet: Sheet1
Gene	total coverage	Number of Genes	Taxomic class of associated genome	Resistance	Description	Other Genes Required
tetw	6338	8	various	tetracycline	Ribosomal protection protein, which protects ribosome from the translation inhibition of tetracycline.	none
baca	3981	161	various	bacitracin	Undecaprenyl pyrophosphate phosphatase, which consists in the sequestration of Undecaprenyl pyrophosphate.	none
tetq	1100	2	various	tetracycline	Ribosomal protection protein, which protects ribosome from the translation inhibition of tetracycline.	none
ant6ia	333	2	various	streptomycin	Aminoglycoside O-nucleotidylyltransferase, which modifies aminoglycosides by adenylylation.	none
aph3iiia	249	1	unknown	paromomycin kanamycin neomycin ribostamycin lividomycin isepamicin butirosin amikacin gentamincin_b	Aminoglycoside O-phosphotransferase, which modifies aminoglycosides by phosphorylation.	none
ermb	185	1	unknown	streptogramin_b lincosamide macrolide	rRNA adenine N-6-methyltransferase, which can methylate adenine at position 2058 of 23S rRNA, conferring resistance to erythromycin.	none
vatb	150	6	various	streptogramin_a	Virginiamycin A acetyltransferase, which can inactivate the target drug.	none
ermg	146	1	unknown	streptogramin_b lincosamide macrolide	rRNA adenine N-6-methyltransferase, which can methylate adenine at position 2058 of 23S rRNA, conferring resistance to erythromycin.	none
mdtf	121	5	various	doxorubicin erythromycin	Resistance-nodulation-cell division transporter system. Multidrug resistance efflux pump.	tolc mdte
tetc	119	5	unknown	tetracycline	Major facilitator superfamily transporter, tetracycline efflux pump.	none
mdtp	114	4	Enterobacteriaceae	t_chloride acriflavine puromycin	Resistance-nodulation-cell division transporter system. Multidrug resistance efflux pump.	mdtn mdto
mdtl	105	5	various	chloramphenicol	Major facilitator superfamily transporter. Multidrug resistance efflux pump.	none
acrb	102	5	Enterobacteriaceae	aminoglycoside glycylcycline beta_lactam macrolide acriflavin	Resistance-nodulation-cell division transporter system. Multidrug resistance efflux pump.	tolc acra
bl1_ec	91	3	various	cephalosporin	Class C beta-lactamase. This enzyme breaks the beta-lactam antibiotic ring open and deactivates the molecules antibacterial properites.	none
mdfa	90	4	Enterobacteriaceae	unknown	Multidrug resistance efflux pump.	none
tolc	86	4	various	aminoglycoside glycylcycline beta_lactam macrolide acriflavin	Resistance-nodulation-cell division transporter system. Multidrug resistance efflux pump.	acrb mdtf maca macb acra mdte
arna	85	5	various	polymyxin	Bifunctional enzyme that catalyzes the oxidative decarboxylation of UDP-glucuronic acid (UDP-GlcUA) to UDP-4-keto-arabinose (UDP-Ara4O) and the addition of a formyl group to UDP-4-amino-4-deoxy-L-arabinose (UDP-L-Ara4N) to form UDP-L-4-formamido-arabinose (UDP-L-Ara4FN). The modified arabinose is attached to lipid A and is required for resistance to polymyxin and cationic antimicrobial peptides.	none
mdto	84	3	Enterobacteriaceae	t_chloride acriflavine puromycin	Resistance-nodulation-cell division transporter system. Multidrug resistance efflux pump.	mdtn mdtp
mdte	82	3	Enterobacteriaceae	doxorubicin erythromycin	Resistance-nodulation-cell division transporter system. Multidrug resistance efflux pump.	mdtf tolc
macb	76	4	Enterobacteriaceae	macrolide	Resistance-nodulation-cell division transporter system. Multidrug resistance efflux pump. Macrolide-specific efflux system.	maca tolc
sul1	61	2	various	sulfonamide	Sulfonamide-resistant dihydropteroate synthase, which can not be inhibited by sulfonamide.	none
emrd	60	2	Enterobacteriaceae	unknown	Multidrug resistance efflux pump.	emre
ksga	55	2	Enterobacteriaceae	kasugamycin	Specifically dimethylates two adjacent adenosines in the loop of a conserved hairpin near the 3-end of 16S rRNA in the 30S particle. Its inactivation leads to kasugamycin resistance.	none
teto	53	1	Campylobacteraceae	tetracycline	Ribosomal protection protein, which protects ribosome from the translation inhibition of tetracycline.	none
teta	51	1	Enterobacteriaceae	tetracycline	Major facilitator superfamily transporter, tetracycline efflux pump.	none
mdtg	50	3	various	deoxycholate fosfomycin	Major facilitator superfamily transporter. Multidrug resistance efflux pump.	none
vanxb	46	1	Enterococcaceae	vancomycin	VanB type vancomycin resistance operon genes, which can synthesize peptidoglycan with modified C-terminal D-Ala-D-Ala to D-alanine--D-lactate.	vanwb vanb vanrb vanyb vansb vanhb
vanb	46	1	Enterococcaceae	vancomycin	VanB type vancomycin resistance operon genes, which can synthesize peptidoglycan with modified C-terminal D-Ala-D-Ala to D-alanine--D-lactate.	vanxb vanwb vanrb vanyb vansb vanhb
vanhb	46	1	Enterococcaceae	vancomycin	VanB type vancomycin resistance operon genes, which can synthesize peptidoglycan with modified C-terminal D-Ala-D-Ala to D-alanine--D-lactate.	vanxb vanwb vanb vanrb vanyb vansb
vanwb	46	1	Enterococcaceae	vancomycin	VanB type vancomycin resistance operon genes, which can synthesize peptidoglycan with modified C-terminal D-Ala-D-Ala to D-alanine--D-lactate.	vanxb vanb vanrb vanyb vansb vanhb
vanyb	46	1	Enterococcaceae	vancomycin	VanB type vancomycin resistance operon genes, which can synthesize peptidoglycan with modified C-terminal D-Ala-D-Ala to D-alanine--D-lactate.	vanxb vanwb vanb vanrb vansb vanhb
vansb	46	1	Enterococcaceae	vancomycin	VanB type vancomycin resistance operon genes, which can synthesize peptidoglycan with modified C-terminal D-Ala-D-Ala to D-alanine--D-lactate.	vanxb vanwb vanb vanrb vanyb vanhb
vanrb	46	1	Enterococcaceae	vancomycin	VanB type vancomycin resistance operon genes, which can synthesize peptidoglycan with modified C-terminal D-Ala-D-Ala to D-alanine--D-lactate.	vanxb vanwb vanb vanyb vansb vanhb
acra	45	2	Enterobacteriaceae	aminoglycoside glycylcycline beta_lactam macrolide acriflavin	Resistance-nodulation-cell division transporter system. Multidrug resistance efflux pump.	acrb tolc
tet32	42	1	unknown	tetracycline	Ribosomal protection protein, which protects ribosome from the translation inhibition of tetracycline.	none
mdtm	41	3	Various	chloramphenicol acriflavine norfloxacin	Major facilitator superfamily transporter. Multidrug resistance efflux pump.	none
tet40	39	3	unknown	tetracycline	Major facilitator superfamily transporter, tetracycline efflux pump.	none
sul2	38	1	unkown	sulfonamide	Sulfonamide-resistant dihydropteroate synthase, which can not be inhibited by sulfonamide.	none
bcr	37	2	various	unknown	Multidrug resistance efflux pump.	none
mdtk	34	3	various	enoxacin norfloxacin	Major facilitator superfamily transporter. Multidrug resistance efflux pump.	none
mdth	33	2	various	deoxycholate fosfomycin	Major facilitator superfamily transporter. Multidrug resistance efflux pump.	none
mpha	29	1	unknown	macrolide	Macrolide phosphotransferase	none
bl2be_ctxm	28	1	unknown	cephalosporin_ii monobactam cephalosporin_iii penicillin cephalosporin_i ceftazidime	Class A beta-lactamase. This enzyme breaks the beta-lactam antibiotic ring open and deactivates the molecules antibacterial properites.	none
aph6id	26	1	unknown	streptomycin	Aminoglycoside O-phosphotransferase, which modifies aminoglycosides by phosphorylation.	none
aph33ib	26	1	unknown	streptomycin	Aminoglycoside O-phosphotransferase, which modifies aminoglycosides by phosphorylation.	none
vanrd	25	4	various	vancomycin teicoplanin	VanD type vancomycin resistance operon genes, which can synthesize peptidoglycan with modified C-terminal D-Ala-D-Ala to D-alanine--D-lactate.	vansd vand vanxd vanhd vanyd
ermx	22	1	unknown	streptogramin_b lincosamide macrolide	rRNA adenine N-6-methyltransferase, which can methylate adenine at position 2058 of 23S rRNA, conferring resistance to erythromycin.	none
ermf	22	1	unknown	streptogramin_b lincosamide macrolide	rRNA adenine N-6-methyltransferase, which can methylate adenine at position 2058 of 23S rRNA, conferring resistance to erythromycin.	none
tetx	22	1	unknown	tetracycline	NADP-requiring oxidoreductase, an enzyme that can modify tetracycline. Mechanism detail unknown.	none
tetm	21	5	various	tetracycline	Ribosomal protection protein, which protects ribosome from the translation inhibition of tetracycline.	none
aac3iia	20	3	various	tobramycin netilmicin gentamicin dibekacin sisomicin	Aminoglycoside N-acetyltransferase, which modifies aminoglycosides by acetylation.	none
vanrg	20	4	various	vancomycin	VanG type vancomycin resistance operon genes, which can synthesize peptidoglycan with modified C-terminal D-Ala-D-Ala to D-alanine--D-serine.	vanug vang vanwg vantg vansg vanxyg vanyg
mdtn	17	1	unknown	t_chloride acriflavine puromycin	Resistance-nodulation-cell division transporter system. Multidrug resistance efflux pump.	mdto mdtp
vanra	16	2	various	vancomycin teicoplanin	VanA type vancomycin resistance operon genes, which can synthesize peptidoglycan with modified C-terminal D-Ala-D-Ala to D-alanine--D-lactate.	vanha vansa vana vanya vanxa
catb3	15	1	unknown	chloramphenicol	Group B chloramphenicol acetyltransferase, which can inactivate chloramphenicol. Also referred to as xenobiotic acetyltransferase.	none
aac6ib	14	1	unknown	tobramycin netilmicin isepamicin amikacin dibekacin sisomicin	Aminoglycoside N-acetyltransferase, which modifies aminoglycosides by acetylation.	none
vang	14	3	various	vancomycin	VanG type vancomycin resistance operon genes, which can synthesize peptidoglycan with modified C-terminal D-Ala-D-Ala to D-alanine--D-serine.	vanug vanwg vantg vansg vanrg vanxyg vanyg
vand	13	3	various	vancomycin teicoplanin	VanD type vancomycin resistance operon genes, which can synthesize peptidoglycan with modified C-terminal D-Ala-D-Ala to D-alanine--D-lactate.	vanrd vansd vanxd vanhd vanyd
emre	11	2	various	aminoglycoside	Multidrug resistance efflux pump.	emrd
tetb	10	2	various	tetracycline	Major facilitator superfamily transporter, tetracycline efflux pump.	none
bl2d_oxa1	9	1	unknown	cloxacillin penicillin	Class D beta-lactamase. This enzyme breaks the beta-lactam antibiotic ring open and deactivates the molecules antibacterial properites.	none
ant3ia	8	2	various	spectinomycin streptomycin	Aminoglycoside O-nucleotidylyltransferase, which modifies aminoglycosides by adenylylation.	none
vanug	7	1	unkown	vancomycin	VanG type vancomycin resistance operon genes, which can synthesize peptidoglycan with modified C-terminal D-Ala-D-Ala to D-alanine--D-serine.	vang vanwg vantg vansg vanrg vanxyg vanyg
vanhd	6	1	unkown	vancomycin teicoplanin	VanD type vancomycin resistance operon genes, which can synthesize peptidoglycan with modified C-terminal D-Ala-D-Ala to D-alanine--D-lactate.	vanrd vansd vand vanxd vanyd
rosb	6	1	unkown	fosmidomycin	Efflux pump/potassium antiporter system. RosA: Major facilitator superfamily transporter. RosB: Potassium antiporter.	rosa
tetl	5	1	unkown	tetracycline	Major facilitator superfamily transporter, tetracycline efflux pump.	none
vansd	5	1	unkown	vancomycin teicoplanin	VanD type vancomycin resistance operon genes, which can synthesize peptidoglycan with modified C-terminal D-Ala-D-Ala to D-alanine--D-lactate.	vanrd vand vanxd vanhd vanyd
dfra1	5	1	unkown	trimethoprim	Group A drug-insensitive dihydrofolate reductase, which can not be inhibited by trimethoprim.	none
lnua	4	1	unkown	lincomycin	Lincosamide nucleotidyltransferase.	none
tet37	3	1	unkown	tetracycline	Flavoproteins. Mechanism detail unknown. Only one such protein found in oral metagenome.	none
aad9ib	3	1	unkown	streptomycin spectomycin	Aminoglycoside O-nucleotidylyltransferase, which modifies aminoglycosides by adenylylation.	none
cata14	3	1	unkown	chloramphenicol	Group A chloramphenicol acetyltransferase, which can inactivate chloramphenicol.	none
